# Supplementary material for: ATR inhibitors as a synthetic lethal therapy for tumours deficient in ARID1A
Source: Nat Commun. 2016 Dec 13;7:13837. doi: 10.1038/ncomms13837 (PMC5159945; doi:10.1038/ncomms13837)
Supplement: Supplementary Data 1 — All siRNA included in screening library. [file ncomms13837-s2.xlsx]

## Sheet: Sheet1
Supplementary Data 1 - All siRNA included in screening library
Gene ID
AAK1
AATK
ABI1
ABL1
ABL2
ACKR3
ACSL3
ACSL6
ACVR1
ACVR1B
ACVR1C
ACVR2
ACVR2B
ACVRL1
ADCK1
ADCK2
ADCK4
ADCK5
ADK
ADP-GK
ADRBK1
ADRBK2
AFF3
AIP1
AK1
AK2
AK3
AK3L1
AK5
AK7
AKAP9
AKT1
AKT2
AKT3
ALDH2
ALK
ALKBH2
ALKBH3
ALS2CR2
ALS2CR7
AMER1
AMHR2
ANKK1
ANKRD3
APC
APEX1
APEX2
APTX
ARAF1
ARHGAP26
ARHGEF12
ARID1A
ARID2
ARK5
ARNT
ASK
ASPSCR1
ASXL1
ATF1
ATM
ATM
ATM
ATR
ATR
ATRIP
ATRX
AURKA
AURKB
AURKC
AXIN1
AXL
BAIAP1
BAP1
BCKDK
BCL10
BCL11A
BCL2
BCL3
BCL6
BCL7A
BCL9
BCOR
BCR
BHD
BIRC3
BLK
BLM
BLM
BMP2K
BMPR1A
BMPR1A
BMPR1B
BMPR2
BMX
BRAF
BRCA1
BRCA1
BRCA2
BRCA2
BRD2
BRD3
BRD4
BRDT
BRIP1
BRIP1
BTK
BUB1
BUB1B
BUB1B
C10ORF89
C14ORF20
C15orf65
C19orf40
C2orf44
C7ORF2
C9ORF12
C9ORF96
CALM1
CALM2
CALM3
CAMK1
CAMK1D
CAMK1G
CAMK2A
CAMK2B
CAMK2D
CAMK2G
CAMK4
CAMKIINALPHA
CAMKK1
CAMKK1
CAMKK2
CAMTA1
CANT1
CARD11
CARKL
CASK
CBL
CBLB
CBLC
CCDC6
CCNB1IP1
CCND1
CCND2
CCND3
CCNE1
CCNH
CCNL1
CCRK
CD74
CDADC1
CDC2
CDC2L1
CDC2L2
CDC2L5
CDC42BPA
CDC42BPB
CDC7
CDH1
CDH11
CDK10
CDK11
CDK12
CDK2
CDK3
CDK4
CDK5
CDK5
CDK5R1
CDK5R2
CDK6
CDK7
CDK7
CDK8
CDK9
CDKL1
CDKL2
CDKL3
CDKL4
CDKL5
CDKN1A
CDKN1B
CDKN1C
CDKN2A
CDKN2A
CDKN2A
CDKN2B
CDKN2C
CDKN2D
CDX2
CEBPA
CERK
CETN2
CHAF1A
CHCHD7
CHEK1
CHEK1
CHEK2
CHEK2
CHEK2
CHIC2
CHKA
CHKB
CHN1
CHUK
CIB2
CIC
CIT
CKB
CKM
CKMT1B
CKMT2
CKS1B
CKS2
CLK1
CLK2
CLK2
CLK3
CLK4
CLP1
CLTC
CNBP
CNTRL
COASY
COL1A1
COL4A3BP
COMMD3
COPEB
COX6C
CPNE3
CREB1
CREB3L1
CREB3L2
CREBBP
CRIM1
CRK7
CRKL
CRLF2
CRTC1
CRTC3
CSF1R
CSK
CSNK1A1
CSNK1A1L
CSNK1D
CSNK1E
CSNK1G1
CSNK1G2
CSNK1G3
CSNK2A1
CSNK2A2
CSNK2B
CTNNB1
CYLD
DAPK1
DAPK2
DAPK3
DAXX
DCAMKL1
DCK
DCLRE1A
DCLRE1B
DCLRE1C
DDB1
DDB2
DDB2
DDIT3
DDR1
DDR2
DDX10
DDX5
DDX6
DEK
DGKA
DGKB
DGKD
DGKG
DGKH
DGKI
DGKK
DGKQ
DGUOK
DICER1
DKFZP434C131
DKFZP761P0423
DLG1
DLG2
DLG3
DLG4
DMC1
DMPK
DNM2
DNMT3A
DTYMK
DUSP21
DUSTYPK
DUT
DUX4
DYRK1A
DYRK1B
DYRK2
DYRK3
DYRK4
EBF1
ECT2L
EEF2K
EFNA3
EFNA4
EFNA5
EFNB3
EGFR
EIF2AK3
EIF2AK4
EIF4A2
ELF4
ELK4
EME1
EME2
EML4
ENDOV
EP300
EPHA1
EPHA10
EPHA2
EPHA3
EPHA4
EPHA5
EPHA6
EPHA7
EPHA8
EPHB1
EPHB2
EPHB3
EPHB4
EPHB6
EPS15
ERBB2
ERBB3
ERBB4
ERC1
ERCC1
ERCC2
ERCC2
ERCC3
ERCC3
ERCC4
ERCC4
ERCC5
ERCC5
ERCC6
ERCC8
ERG
ERK8
ERN1
ERN2
ETNK1
ETV1
ETV4
ETV5
ETV6
EWSR1
EXO1
EXOSC10
EXT1
EXT2
EZH2
EZR
FAM46C
FAN1
FANCA
FANCA
FANCB
FANCC
FANCC
FANCD2
FANCD2
FANCE
FANCE
FANCF
FANCF
FANCG
FANCG
FANCI
FANCL
FANCM
FAS
FAS
FASN
FASTK
FBXO11
FBXW7
FEN1
FER
FES
FEV
FGFR1
FGFR1OP
FGFR2
FGFR3
FGFR4
FGFRL1
FGR
FH
FHIT
FIP1L1
FLI1
FLJ10761
FLJ13052
FLJ21816
FLJ23074
FLJ23356
FLJ23356
FLJ25006
FLJ32685
FLJ34389
FLJ39827
FLT1
FLT3
FLT4
FN3K
FN3KRP
FNBP1
FOXL2
FOXO1
FOXO3
FOXP1
FRAP1
FRDA
FRK
FUBP1
FUK
FUS
FYN
GAK
GALK1
GALK2
GAS7
GATA1
GATA3
GCK
GEN1
GK
GK2
GMPS
GNA11
GNAQ
GNAS
GNE
GOLGA5
GOPC
GPC3
GRK1
GRK4
GRK5
GRK6
GRK7
GSG2
GSK3A
GSK3B
GTF2H1
GTF2H1
GTF2H2
GTF2H3
GTF2H4
GTF2H5
GUCY2C
GUCY2D
GUCY2F
GUK1
H2AFX
H3F3A
H3F3A
HAK
HCK
HELQ
HERPUD1
HEY1
HIP1
HIPK1
HIPK2
HIPK3
HIPK4
HIST1H4I
HK1
HK2
HK3
HMGA1
HMGA2
HMGN2P46
HNRNPA2B1
HOOK3
HOXA11
HOXA13
HOXA9
HOXC11
HOXC13
HOXD11
HOXD13
HRAS
HRI
HRPT2
HSMDPKIN
HSP90AA1
HSP90AB1
HSPB8
HUNK
HUS1
HUS1
ICK
IDH1
IDH2
IGF1R
IGF2R
IHPK1
IHPK2
IHPK3
IKBKAP
IKBKB
IKBKE
IKBKG
IKZF1
IL2RG
IL6ST
ILK
ILK-2
INSR
INSRR
IPMK
IRAK1
IRAK2
IRAK3
IRAK4
IRF4
ITK
ITPK1
ITPKA
ITPKB
ITPKC
JAK1
JAK2
JAK3
JAZF1
JIK
JUN
KALRN
KAT6A
KAT6B
KCNH2
KCNH8
KCNJ5
KDM5A
KDM5C
KDM6A
KDR
KHK
KIAA0999
KIAA1361
KIAA1549
KIAA1639
KIAA1765
KIAA1804
KIAA1811
KIAA1811
KIAA2002
KIF5B
KIT
KLF4
KLK2
KMT2C
KMT2D
KRAS
KSR
KSR2
KTN1
KUB3
LAK
LASP1
LATS1
LATS2
LCK
LHFP
LIFR
LIG1
LIG3
LIG4
LIMK1
LIMK2
LMO1
LMTK2
LMTK3
LOC340156
LOC390226
LOC91461
LPP
LRIG3
LRRK1
LRRK2
LTK
LYK5
LYN
MAD2L2
MAF
MAFB
MAGI-3
MAK
MAML2
MAP2K1
MAP2K2
MAP2K3
MAP2K4
MAP2K4
MAP2K5
MAP2K6
MAP2K7
MAP3K1
MAP3K10
MAP3K11
MAP3K12
MAP3K13
MAP3K14
MAP3K15
MAP3K2
MAP3K3
MAP3K4
MAP3K5
MAP3K6
MAP3K7
MAP3K7IP1
MAP3K8
MAP3K9
MAP4K1
MAP4K2
MAP4K3
MAP4K4
MAP4K5
MAPK1
MAPK10
MAPK11
MAPK12
MAPK13
MAPK14
MAPK3
MAPK4
MAPK6
MAPK7
MAPK8
MAPK9
MAPKAPK2
MAPKAPK3
MAPKAPK5
MARK1
MARK2
MARK3
MARK4
MAST2
MAST3
MAST4
MASTL
MATK
MAX
MBD4
MDC1
MDM2
MDM4
MECOM
MECOM
MED12
MELK
MEN1
MERTK
MET
MGC16169
MGC42105
MGC45428
MGC4796
MGC4796
MGC8407
MGMT
MIDORI
MINK
MITF
MKNK1
MKNK2
MLCK
MLH1
MLH1
MLH3
MMS19
MN1
MNAT1
MNX1
MOS
MPG
MPL
MPLKIP
MPP1
MPP2
MPP3
MRE11A
MSH2
MSH2
MSH3
MSH4
MSH5
MSH6
MSH6
MSI2
MST1R
MTCP1
MULK
MUS81
MUSK
MUTYH
MUTYH
MVK
MYB
MYC
MYCL
MYCN
MYLK
MYLK2
MYO3A
MYO3B
N4BP2
NABP2
NAGK
NBN
NBS1
NCOA1
NCOA2
NCOA4
NDRG1
NEIL1
NEIL2
NEIL3
NEK1
NEK11
NEK2
NEK3
NEK4
NEK5
NEK6
NEK7
NEK8
NEK9
NF1
NF2
NFE2L2
NFIB
NFKB2
NHEJ1
NIN
NKX2-1
NLK
NME1
NME2
NME3
NME4
NME5
NME6
NME7
NONO
NOTCH1
NOTCH2
NPM1
NPR2
NR4A3
NRAS
NRBP
NRBP2
NRK
NSD1
NT5C2
NTHL1
NTRK1
NTRK2
NTRK3
NUCKS
NUDT1
NUMA1
NUP62
NUTM1
NUTM2A
NUTM2B
NYD-SP25
OGG1
OMD
OSR1
P101-PI3K
P2RY8
PACE-1
PACSIN1
PAFAH1B2
PAK1
PAK2
PAK3
PAK4
PAK6
PAK7
PALB2
PANK1
PANK2
PANK3
PANK4
PAPSS1
PAPSS2
PARP1
PARP2
PASK
PATZ1
PAX3
PAX7
PAX8
PBRM1
PCK1
PCK2
PCM1
PCNA
PCSK7
PCTK1
PCTK2
PCTK3
PDCD1LG2
PDE4DIP
PDGFB
PDGFRA
PDGFRB
PDGFRL
PDIK1L
PDK1
PDK2
PDK3
PDK4
PDPK1
PDXK
PER1
PFKFB1
PFKFB2
PFKFB3
PFKFB4
PFKL
PFKM
PFKP
PFTK1
PGK1
PGK2
PHF6
PHKA1
PHKA2
PHKB
PHKG1
PHKG2
PHOX2B
PI4K2B
PI4KII
PICALM
PIK3C2A
PIK3C2B
PIK3C2G
PIK3C3
PIK3CA
PIK3CB
PIK3CD
PIK3CG
PIK3R1
PIK3R1
PIK3R2
PIK3R3
PIK3R4
PIK4CA
PIK4CB
PIM1
PIM2
PIM3
PINK1
PIP5K1A
PIP5K1B
PIP5K1C
PIP5K2A
PIP5K2B
PIP5K2C
PIP5K3
PIP5KL1
PKIA
PKIB
PKLR
PKM2
PKMYT1
PKN3
PLAG1
PLK1
PLK2
PLK3
PLK4
PML
PMS1
PMS1
PMS2
PMS2
PMVK
PNCK
PNKP
PNKP
POLB
POLD1
POLE
POLG
POLH
POLI
POLK
POLL
POLM
POLN
POLQ
POT1
POU2AF1
POU5F1
PPARG
PPP2R1A
PRCC
PRDM1
PRDM16
PRF1
PRKAA1
PRKAA2
PRKAB1
PRKAB2
PRKACA
PRKACB
PRKACG
PRKAG1
PRKAG2
PRKAG3
PRKAR1A
PRKAR1A
PRKAR1B
PRKAR2A
PRKAR2B
PRKCA
PRKCB1
PRKCD
PRKCE
PRKCG
PRKCH
PRKCI
PRKCL1
PRKCL2
PRKCM
PRKCN
PRKCQ
PRKCSH
PRKCZ
PRKD2
PRKDC
PRKDC
PRKG1
PRKG2
PRKR
PRKWNK1
PRKWNK2
PRKWNK3
PRKX
PRKY
PRPF4B
PRPS1
PRPS1L1
PRPS2
PRRX1
PSIP1
PSKH1
PSKH2
PTCH
PTEN
PTEN
PTK2
PTK2B
PTK6
PTK7
PTK9
PTK9L
PTPN11
PXK
PYCS
RABEP1
RAC1
RAD1
RAD17
RAD18
RAD21
RAD23A
RAD23B
RAD50
RAD51
RAD51B
RAD51C
RAD51D
RAD52
RAD54B
RAD54L
RAD9A
RAF1
RAGE
RALGDS
RANBP17
RAP1GDS1
RARA
RB1
RBBP8
RBKS
RBM15
RDM1
RECQL
RECQL4
RECQL4
RECQL5
REL
RELA
RET
REV1
REV3L
RFK
RFP
RHOH
RIOK1
RIOK2
RIOK3
RIPK1
RIPK2
RIPK3
RNASEL
RNF43
ROCK1
ROCK2
ROR1
ROR2
ROS1
RP6-213H19.1
RPA1
RPA2
RPA3
RPA4
RPL22
RPN1
RPS6KA1
RPS6KA2
RPS6KA3
RPS6KA4
RPS6KA5
RPS6KA6
RPS6KB1
RPS6KB2
RPS6KC1
RPS6KL1
RRM2B
RUNDC2A
RUNX1
RYK
SAST
SBDS
SBK1
SCAP1
SCYL1
SDC4
SDHAF2
SDHB
SDHC
SDHD
SEPT5.
SETBP1
SETD2
SETMAR
SF3B1
SFPQ
SGK
SGK2
SGKL
SH2B3
SHFM1
SIK2
SLC34A2
SLC45A3
SLK
SLX1A
SLX4
SMAD4
SMAD4
SMARCA4
SMARCB1
SMARCE1
SMG1
SMO
SMUG1
SNARK
SNF1LK
SNRK
SOCS1
SOX2
SPECC1
SPEG
SPHK1
SPHK2
SPO11
SRC
SRGAP3
SRMS
SRP72
SRPK1
SRPK2
SRSF2
SRSF3
SS18
SS18L1
SSTK
SSTK
SSX1
SSX2
SSX4
STAT3
STAT5B
STK10
STK11
STK11
STK16
STK17A
STK17B
STK19
STK22B
STK22C
STK22D
STK22D
STK23
STK24
STK25
STK29
STK3
STK31
STK32A
STK32B
STK32C
STK33
STK35
STK36
STK38
STK38L
STK39
STK4
STYK1
SUFU
SUZ12
SYK
TAF1
TAF15
TAF1L
TAL1
TAO1
TBK1
TBL1XR1
TCEA1
TCF1
TCF12
TCF3
TCF7L2
TDG
TDP1
TDP2
TEC
TEK
TERT
TESK1
TESK2
TET2
TEX14
TFE3
TFEB
TFG
TFRC
TGFBR1
TGFBR2
TGFBR3
THNSL1
THRAP3
TJP2
TK2
TLK1
TLK2
TMPRSS2
TNFAIP3
TNFRSF14
TNFRSF17
TNIK
TNK1
TNK2
TNNI3K
TOP1
TOPBP1
TOPK
TP53
TP53
TP53BP1
TP53RK
TPK1
TPM3
TPR
TRAF7
TREX1
TREX2
TRIB1
TRIB2
TRIB3
TRIM24
TRIM27
TRIM33
TRIO
TRIP11
TRPM6
TRPM7
TSC1
TSC2
TSHR
TSKS
TTBK1
TTBK2
TTK
TTL
TYK2
TYRO3
U2AF1
UBE2A
UBE2B
UBE2N
UBE2V2
UBR5
UCK1
UHMK1
ULK1
ULK2
ULK4
UMP-CMPK
UMPK
UNG
URKL1
USP6
VHL
VRK1
VRK2
VRK3
VTI1A
WAS
WEE1
WHSC1
WHSC1L1
WIF1
WNK4
WRN
WRN
WT1
WWTR1
XAB2
XPA
XPA
XPC
XPC
XRCC1
XRCC2
XRCC3
XRCC4
XRCC5
XRCC6
XYLB
YES1
YWHAE
ZAK
ZAP70
ZBTB16
ZMYM2
ZNF331
ZNF384
ZNF521
ZNFN1A1
ZRSR2
