# Supplementary material for: ATR inhibitors as a synthetic lethal therapy for tumours deficient in ARID1A
Source: Nat Commun. 2016 Dec 13;7:13837. doi: 10.1038/ncomms13837 (PMC5159945; doi:10.1038/ncomms13837)
Supplement: Supplementary Data 2 — VE-821 hits in both HCC1143 and MCF12A. [file ncomms13837-s3.xlsx]

## Sheet: Sheet1
Supplementary Data 2- VE-821 hits in both HCC1143 and MCF12A
Mature Sanger ID	MCF12A VE-821 DE Z-score	HCC1143 VE-821 DE Z-score
ARID1A	-2.02412	-3.10851
ATM	-8.5878	-7.06883
ATR	-5.37106	-14.9728
C9ORF96	-3.25628	-4.05621
CREB1	-2.20536	-2.66753
DCK	-2.94146	-2.07512
EFNB3	-2.53257	-3.55822
ENDOV	-2.92576	-6.89019
FANCE	-2.96146	-5.65322
FGFR1OP	-6.22829	-3.29378
FLI1	-10.6677	-2.4269
GPC3	-3.90644	-11.946
HOXC11	-4.33164	-2.15719
IDH1	-3.67587	-2.31838
KUB3	-5.95383	-2.62976
MAPKAPK3	-6.41801	-3.52232
MSH4	-2.28463	-4.717
PALB2	-4.4766	-2.84028
PLK3	-2.46675	-2.65112
PMS2	-8.27801	-3.09586
POLD1	-16.2477	-6.29203
PRKCD	-2.029	-2.19779
RAD18	-3.64037	-2.79266
RAD9A	-2.75966	-2.8966
RBM15	-5.22523	-3.3797
SLX4	-2.65917	-2.99364
SMAD4	-5.38776	-3.12882
STK19	-6.29203	-4.15542
STYK1	-2.34662	-4.4766
TBL1XR1	-14.0418	-2.02412
