# Supplementary material for: ATR inhibitors as a synthetic lethal therapy for tumours deficient in ARID1A
Source: Nat Commun. 2016 Dec 13;7:13837. doi: 10.1038/ncomms13837 (PMC5159945; doi:10.1038/ncomms13837)
Supplement: Supplementary Data 4 — Transcriptomic profiles of HCT116 ARID1A+/+ and ARID1A-/- cells by Illumina bead array. [file ncomms13837-s5.xlsx]

## Sheet: Sheet1
Supplementary Data 4- Transcriptomic profiles of HCT116 ARID1A+/+ and ARID1A-/- cells by Illumina bead array
ID	logFC	AveExpr	t	P.Value	adj.P.Val	B	interpretation
TNFRSF6B	3.60808	10.9294	26.6665	1.15245e-156	3.98769e-152	344.468	increased in ARID1A mutant
SUSD2	3.54223	10.5869	26.1798	4.5177e-151	7.81608e-147	331.762	increased in ARID1A mutant
MIR1974	2.83884	10.1392	20.9812	9.73879e-98	1.12327e-93	210.653	increased in ARID1A mutant
EMP1	-2.78364	9.83864	-20.5732	4.77114e-94	4.12728e-90	202.277	decreased in ARID1A mutant
RGS2	-2.74588	10.6599	-20.2942	1.44783e-91	1.00196e-87	196.644	decreased in ARID1A mutant
NR2F1	2.74075	10.7586	20.2562	3.12986e-91	1.80499e-87	195.884	increased in ARID1A mutant
ANXA3	-2.73124	11.7177	-20.1859	1.30135e-90	6.43277e-87	194.48	decreased in ARID1A mutant
HS3ST1	-2.36264	8.67855	-17.4617	2.80517e-68	1.21331e-64	143.816	decreased in ARID1A mutant
GPR177	2.20418	10.0657	16.2906	1.15154e-59	4.42728e-56	124.29	increased in ARID1A mutant
CRIP2	2.19948	10.0357	16.2558	2.03143e-59	7.02915e-56	123.731	increased in ARID1A mutant
DKK1	2.19737	12.1414	16.2402	2.61986e-59	8.24114e-56	123.481	increased in ARID1A mutant
LCN2	-2.18774	8.52223	-16.169	8.33966e-59	2.40474e-55	122.341	decreased in ARID1A mutant
CLIC3	2.1834	9.46723	16.137	1.40149e-58	3.73035e-55	121.83	increased in ARID1A mutant
MAL2	-2.17946	10.3961	-16.1079	2.24643e-58	5.55221e-55	121.366	decreased in ARID1A mutant
VSNL1	-2.05741	8.61432	-15.2059	3.23332e-52	7.45862e-49	107.413	decreased in ARID1A mutant
NRIP1	-2.05442	8.58287	-15.1838	4.53088e-52	9.79859e-49	107.081	decreased in ARID1A mutant
MYBPH	2.02954	8.443	14.9999	7.35729e-51	1.49751e-47	104.339	increased in ARID1A mutant
KLK6	-2.01647	9.38162	-14.9032	3.13957e-50	6.0353e-47	102.912	decreased in ARID1A mutant
MSX1	1.96244	13.4439	14.504	1.14358e-47	2.08264e-44	97.1118	increased in ARID1A mutant
RNU105A	-1.9599	9.13281	-14.4852	1.50361e-47	2.60139e-44	96.8427	decreased in ARID1A mutant
MKX	-1.95068	9.29428	-14.417	4.04663e-47	6.6677e-44	95.8692	decreased in ARID1A mutant
ANXA10	1.92273	8.48959	14.2104	7.89491e-46	1.24173e-42	92.9481	increased in ARID1A mutant
SNORA73B	-1.91441	9.26537	-14.149	1.89508e-45	2.85102e-42	92.0873	decreased in ARID1A mutant
LOC643272	1.88576	9.64539	13.9372	3.76424e-44	5.42709e-41	89.1491	increased in ARID1A mutant
EFNB2	-1.87507	8.62198	-13.8582	1.13519e-43	1.57119e-40	88.0641	decreased in ARID1A mutant
RBP1	-1.84535	11.0134	-13.6385	2.36239e-42	3.14397e-39	85.0808	decreased in ARID1A mutant
ITGB4	1.83238	8.75318	13.5427	8.74838e-42	1.12115e-38	83.7942	increased in ARID1A mutant
SNORA73A	-1.81599	9.19395	-13.4215	4.52332e-41	5.58985e-38	82.1798	decreased in ARID1A mutant
RND3	-1.81246	8.49836	-13.3955	6.42825e-41	7.67002e-38	81.8345	decreased in ARID1A mutant
BMP4	1.81116	11.0344	13.3859	7.31481e-41	8.4369e-38	81.7076	increased in ARID1A mutant
LOC649095	1.76841	8.9495	13.0699	4.8933e-39	5.46187e-36	77.5783	increased in ARID1A mutant
IGFBP6	1.76471	11.2832	13.0426	7.00592e-39	7.57559e-36	77.2258	increased in ARID1A mutant
SLC1A3	-1.75532	8.42347	-12.9732	1.73695e-38	1.82127e-35	76.334	decreased in ARID1A mutant
FGFBP1	-1.74277	9.35688	-12.8804	5.80582e-38	5.90861e-35	75.1488	decreased in ARID1A mutant
UPP1	-1.72879	8.4617	-12.7771	2.20235e-37	2.17731e-34	73.8394	decreased in ARID1A mutant
SOX4	-1.70694	9.30262	-12.6156	1.73293e-36	1.66563e-33	71.8138	decreased in ARID1A mutant
SNORA61	-1.68935	10.3899	-12.4856	8.94918e-36	8.36918e-33	70.2019	decreased in ARID1A mutant
ID2	1.67859	12.2859	12.406	2.42321e-35	2.20652e-32	69.224	increased in ARID1A mutant
SCARNA14	-1.64436	9.06306	-12.1531	5.52584e-34	4.90269e-31	66.1548	decreased in ARID1A mutant
TGM2	1.6203	8.72482	11.9752	4.79151e-33	4.14489e-30	64.0351	increased in ARID1A mutant
LOC652097	-1.6188	8.78449	-11.9642	5.47492e-33	4.62056e-30	63.9043	decreased in ARID1A mutant
HIST1H2BD	1.61719	9.03817	11.9523	6.31648e-33	5.20388e-30	63.764	increased in ARID1A mutant
BEGAIN	1.60356	9.33395	11.8515	2.11352e-32	1.70074e-29	62.579	increased in ARID1A mutant
SNHG1	-1.6018	11.6189	-11.8385	2.46757e-32	1.94052e-29	62.427	decreased in ARID1A mutant
SCARNA8	-1.59134	9.06352	-11.7612	6.18621e-32	4.75678e-29	61.5254	decreased in ARID1A mutant
SNORA25	-1.58979	8.78441	-11.7498	7.08037e-32	5.32598e-29	61.393	decreased in ARID1A mutant
SNORD13	1.58163	10.995	11.6894	1.44335e-31	1.06261e-28	60.6943	increased in ARID1A mutant
LMO4	-1.57798	9.84837	-11.6625	1.98207e-31	1.42883e-28	60.3832	decreased in ARID1A mutant
KLF2	1.53247	12.3319	11.3261	9.74221e-30	6.87959e-27	56.5636	increased in ARID1A mutant
ELOVL6	-1.53098	10.1805	-11.3151	1.10453e-29	7.64381e-27	56.4406	decreased in ARID1A mutant
TMEM183B	-1.51998	12.1043	-11.2338	2.78258e-29	1.8879e-26	55.5347	decreased in ARID1A mutant
IFI6	1.51584	10.615	11.2032	3.93294e-29	2.61707e-26	55.1955	increased in ARID1A mutant
DENND5B	1.51357	9.60392	11.1864	4.75309e-29	3.10314e-26	55.0099	increased in ARID1A mutant
C14orf4	1.50983	11.1091	11.1588	6.48478e-29	4.1553e-26	54.7053	increased in ARID1A mutant
LYRM1	-1.49569	11.3596	-11.0543	2.09055e-28	1.31522e-25	53.558	decreased in ARID1A mutant
FLJ20021	-1.49368	9.61159	-11.0394	2.46672e-28	1.52417e-25	53.3959	decreased in ARID1A mutant
NT5E	1.49132	10.2419	11.022	2.99269e-28	1.81672e-25	53.2064	increased in ARID1A mutant
NR2F2	1.48859	10.4699	11.0018	3.74487e-28	2.23414e-25	52.9867	increased in ARID1A mutant
ID3	1.47924	11.8648	10.9327	8.03872e-28	4.71451e-25	52.2381	increased in ARID1A mutant
VCAN	1.47219	10.2476	10.8806	1.42574e-27	8.22224e-25	51.6767	increased in ARID1A mutant
TMEM183A	-1.46879	11.2106	-10.8555	1.87799e-27	1.06528e-24	51.4067	decreased in ARID1A mutant
TM7SF2	1.46401	9.7036	10.8202	2.76295e-27	1.54199e-24	51.0284	increased in ARID1A mutant
LOC391169	-1.46293	10.3454	-10.8122	3.01366e-27	1.65522e-24	50.9433	decreased in ARID1A mutant
CPA4	1.45301	9.61508	10.7389	6.68509e-27	3.61434e-24	50.1628	increased in ARID1A mutant
RPS7	-1.43043	11.8273	-10.572	4.01814e-26	2.13901e-23	48.4061	decreased in ARID1A mutant
LAMB2	1.42436	8.80453	10.5271	6.47982e-26	3.39719e-23	47.9381	increased in ARID1A mutant
SCG2	-1.41061	8.88054	-10.4255	1.89656e-25	9.79476e-23	46.8865	decreased in ARID1A mutant
EREG	-1.41005	9.01831	-10.4213	1.98193e-25	1.00851e-22	46.8434	decreased in ARID1A mutant
C1QL4	1.40554	8.83305	10.388	2.81148e-25	1.4099e-22	46.501	increased in ARID1A mutant
C12orf47	-1.40526	10.7063	-10.386	2.87216e-25	1.41975e-22	46.4801	decreased in ARID1A mutant
HMMR	-1.39855	11.2778	-10.3364	4.82405e-25	2.35101e-22	45.9725	decreased in ARID1A mutant
ZNF91	-1.39791	8.64076	-10.3316	5.069e-25	2.43608e-22	45.924	decreased in ARID1A mutant
TMEM16A	-1.39164	9.00997	-10.2853	8.21213e-25	3.89255e-22	45.4517	decreased in ARID1A mutant
PRIC285	1.38373	9.68296	10.2269	1.50317e-24	7.02873e-22	44.8599	increased in ARID1A mutant
IFITM1	1.38127	8.21906	10.2086	1.81417e-24	8.36986e-22	44.6759	increased in ARID1A mutant
KLRC2	-1.36696	8.10126	-10.1029	5.36406e-24	2.4422e-21	43.6149	decreased in ARID1A mutant
NSMAF	-1.36462	9.72143	-10.0856	6.40053e-24	2.84335e-21	43.442	decreased in ARID1A mutant
SNORD104	-1.3646	9.5184	-10.0854	6.40949e-24	2.84335e-21	43.4407	decreased in ARID1A mutant
HIST1H1C	1.36361	10.7196	10.0781	6.90294e-24	3.02349e-21	43.3681	increased in ARID1A mutant
S100A16	-1.36066	9.99768	-10.0563	8.6134e-24	3.72551e-21	43.1515	decreased in ARID1A mutant
FGF9	-1.35668	8.57379	-10.0269	1.16146e-23	4.96158e-21	42.859	decreased in ARID1A mutant
GDF15	1.35531	11.6565	10.0168	1.28617e-23	5.42732e-21	42.7592	increased in ARID1A mutant
IRF9	1.35395	9.23164	10.0067	1.42413e-23	5.93707e-21	42.6595	increased in ARID1A mutant
C10orf140	1.35094	8.5737	9.98451	1.78187e-23	7.34001e-21	42.4403	increased in ARID1A mutant
RAMP1	-1.34389	8.61976	-9.93237	3.01021e-23	1.2254e-20	41.9273	decreased in ARID1A mutant
KRTCAP3	-1.34154	10.4333	-9.91503	3.5814e-23	1.44097e-20	41.7573	decreased in ARID1A mutant
STRA13	-1.31748	12.9723	-9.73715	2.09341e-22	8.26846e-20	40.0305	decreased in ARID1A mutant
SLC2A3	1.31741	9.42647	9.73669	2.10284e-22	8.26846e-20	40.0261	increased in ARID1A mutant
KIAA0114	-1.31127	11.1164	-9.69129	3.28359e-22	1.27662e-19	39.5903	decreased in ARID1A mutant
RPL14	-1.3108	12.0683	-9.68783	3.39654e-22	1.30586e-19	39.5572	decreased in ARID1A mutant
PRMT3	-1.30929	11.0025	-9.67667	3.78847e-22	1.44053e-19	39.4505	decreased in ARID1A mutant
SNORA26	-1.30011	8.38499	-9.60879	7.34042e-22	2.7608e-19	38.8038	decreased in ARID1A mutant
LOC100130289	-1.29502	11.916	-9.57117	1.05707e-21	3.90591e-19	38.4473	decreased in ARID1A mutant
MET	-1.29496	10.7143	-9.57077	1.06108e-21	3.90591e-19	38.4436	decreased in ARID1A mutant
ITGB3BP	-1.2912	11.0321	-9.54293	1.38851e-21	5.05739e-19	38.1807	decreased in ARID1A mutant
SNHG9	-1.28777	11.3957	-9.51763	1.77179e-21	6.38619e-19	37.9424	decreased in ARID1A mutant
IFI27	1.28112	8.25549	9.46845	2.84017e-21	1.01315e-18	37.4813	increased in ARID1A mutant
C12orf48	-1.2807	10.1362	-9.46533	2.92627e-21	1.03321e-18	37.4521	decreased in ARID1A mutant
CD44	-1.27939	10.4243	-9.45563	3.21072e-21	1.1222e-18	37.3614	decreased in ARID1A mutant
TUBB4	1.27785	9.86887	9.44428	3.57862e-21	1.23828e-18	37.2554	increased in ARID1A mutant
TMEM158	1.27364	10.9596	9.41315	4.81505e-21	1.64961e-18	36.9654	increased in ARID1A mutant
PPME1	1.27102	10.5051	9.39383	5.78554e-21	1.96266e-18	36.786	increased in ARID1A mutant
SNORA33	-1.26919	8.56007	-9.3803	6.5784e-21	2.20996e-18	36.6605	decreased in ARID1A mutant
TRNP1	-1.26882	9.47599	-9.37758	6.75028e-21	2.2459e-18	36.6353	decreased in ARID1A mutant
LOC389765	-1.26781	9.96151	-9.3701	7.24622e-21	2.38492e-18	36.566	decreased in ARID1A mutant
MTAP	1.2677	11.4681	9.36924	7.30599e-21	2.38492e-18	36.558	increased in ARID1A mutant
LOC100008589	-1.26098	8.82956	-9.3196	1.16775e-20	3.7763e-18	36.0998	decreased in ARID1A mutant
FES	-1.25572	10.0139	-9.28074	1.68307e-20	5.39237e-18	35.7427	decreased in ARID1A mutant
TOP1P2	1.25518	11.0933	9.27676	1.74712e-20	5.54621e-18	35.7062	increased in ARID1A mutant
SAT1	1.24491	13.4696	9.20086	3.55111e-20	1.11705e-17	35.0134	increased in ARID1A mutant
FAM122B	1.24406	11.0969	9.19455	3.76575e-20	1.1739e-17	34.9561	increased in ARID1A mutant
SPC24	-1.24041	9.56592	-9.16755	4.83885e-20	1.49495e-17	34.7112	decreased in ARID1A mutant
LOC158160	-1.22997	9.90305	-9.0904	9.86749e-20	3.02155e-17	34.0153	decreased in ARID1A mutant
BCYRN1	-1.22972	11.8714	-9.08857	1.00348e-19	3.04583e-17	33.9989	decreased in ARID1A mutant
ALDH1A3	-1.22828	11.4056	-9.07795	1.10641e-19	3.32906e-17	33.9036	decreased in ARID1A mutant
NLRP8	-1.22653	10.8097	-9.06496	1.24645e-19	3.71808e-17	33.7872	decreased in ARID1A mutant
FLJ36131	-1.22104	10.7353	-9.0244	1.80689e-19	5.34376e-17	33.4247	decreased in ARID1A mutant
DUSP6	1.21536	11.3136	8.98246	2.64768e-19	7.76398e-17	33.0517	increased in ARID1A mutant
BRP44L	-1.21327	10.847	-8.967	3.04691e-19	8.85961e-17	32.9146	decreased in ARID1A mutant
CCBE1	-1.211	10.0919	-8.95024	3.54715e-19	1.02282e-16	32.7662	decreased in ARID1A mutant
LOC648852	-1.20995	10.7023	-8.94248	3.8053e-19	1.08819e-16	32.6977	decreased in ARID1A mutant
HS.163752	-1.20778	11.2441	-8.92639	4.4014e-19	1.24834e-16	32.5556	decreased in ARID1A mutant
PDE4A	1.20739	8.82583	8.92355	4.51564e-19	1.27012e-16	32.5306	increased in ARID1A mutant
DEPDC1B	-1.20727	10.0392	-8.92267	4.55161e-19	1.27012e-16	32.5229	decreased in ARID1A mutant
ZNF682	-1.20437	10.1832	-8.90122	5.52376e-19	1.52907e-16	32.334	decreased in ARID1A mutant
TSPAN7	1.20188	8.34925	8.88284	6.51755e-19	1.78984e-16	32.1725	increased in ARID1A mutant
LOC100131718	-1.20123	10.9769	-8.87799	6.80805e-19	1.8549e-16	32.1299	decreased in ARID1A mutant
GPR110	-1.20097	7.98645	-8.87608	6.9257e-19	1.87221e-16	32.1132	decreased in ARID1A mutant
MXD4	1.19474	9.16164	8.83005	1.04633e-18	2.80659e-16	31.7106	increased in ARID1A mutant
HIST1H2BK	1.19455	10.7344	8.82866	1.05941e-18	2.81983e-16	31.6984	increased in ARID1A mutant
CLDN7	-1.19037	10.4878	-8.79775	1.39585e-18	3.66052e-16	31.4294	decreased in ARID1A mutant
LOC648921	-1.19036	10.2275	-8.79771	1.39642e-18	3.66052e-16	31.429	decreased in ARID1A mutant
CCDC14	-1.18822	9.7087	-8.78182	1.60854e-18	4.18485e-16	31.291	decreased in ARID1A mutant
PIP4K2A	1.18639	10.9003	8.76834	1.81324e-18	4.68222e-16	31.1741	increased in ARID1A mutant
AK3L1	-1.17732	10.0817	-8.70132	3.28032e-18	8.40782e-16	30.5958	decreased in ARID1A mutant
GINS2	-1.17609	12.0366	-8.69218	3.55537e-18	9.0458e-16	30.5173	decreased in ARID1A mutant
DCLRE1A	-1.17424	9.47843	-8.67855	4.00861e-18	1.01245e-15	30.4002	decreased in ARID1A mutant
LOC100132585	-1.17389	11.2932	-8.67592	4.10212e-18	1.02856e-15	30.3778	decreased in ARID1A mutant
LOC100132391	-1.17347	12.5054	-8.67285	4.2144e-18	1.04911e-15	30.3514	decreased in ARID1A mutant
ZCCHC12	1.1704	9.2998	8.65012	5.14474e-18	1.27156e-15	30.1569	increased in ARID1A mutant
GNAI2	1.16907	11.1123	8.64036	5.60381e-18	1.3752e-15	30.0735	increased in ARID1A mutant
TTK	-1.16794	11.2605	-8.63194	6.0322e-18	1.4699e-15	30.0017	decreased in ARID1A mutant
LOC728809	-1.16767	12.6677	-8.62995	6.13788e-18	1.48519e-15	29.9847	decreased in ARID1A mutant
SNORA70	-1.16739	8.71478	-8.62793	6.24718e-18	1.50115e-15	29.9675	decreased in ARID1A mutant
CATSPER2	-1.16669	11.1784	-8.6227	6.53918e-18	1.56047e-15	29.923	decreased in ARID1A mutant
PABPC1L	-1.1664	8.24935	-8.62057	6.66191e-18	1.57887e-15	29.9049	decreased in ARID1A mutant
CDCA7	-1.16175	10.6805	-8.58622	8.98811e-18	2.11569e-15	29.6128	decreased in ARID1A mutant
MRTO4	-1.16076	10.6633	-8.57892	9.57701e-18	2.23908e-15	29.5509	decreased in ARID1A mutant
RIMS2	1.16015	8.17316	8.57439	9.9612e-18	2.31327e-15	29.5126	increased in ARID1A mutant
SLC4A7	1.15788	9.48485	8.55763	1.15213e-17	2.65773e-15	29.3707	increased in ARID1A mutant
KCNH3	1.15487	9.37926	8.53541	1.39662e-17	3.20038e-15	29.1831	increased in ARID1A mutant
MSX2	1.15336	8.71044	8.52425	1.53808e-17	3.50136e-15	29.089	increased in ARID1A mutant
SNORA27	-1.15154	8.41641	-8.51076	1.72795e-17	3.90787e-15	28.9755	decreased in ARID1A mutant
LOC100129502	-1.14783	10.1379	-8.48333	2.18837e-17	4.91701e-15	28.7453	decreased in ARID1A mutant
MGC3731	-1.14757	10.7166	-8.48143	2.2244e-17	4.96573e-15	28.7294	decreased in ARID1A mutant
NUBPL	-1.14612	10.7312	-8.47068	2.43967e-17	5.41138e-15	28.6393	decreased in ARID1A mutant
CYP24A1	-1.14423	9.02864	-8.45675	2.74937e-17	6.05948e-15	28.5228	decreased in ARID1A mutant
AP1S3	-1.14246	8.91028	-8.44366	3.07553e-17	6.73542e-15	28.4136	decreased in ARID1A mutant
ZNF738	-1.14229	11.7998	-8.44236	3.10986e-17	6.76777e-15	28.4027	decreased in ARID1A mutant
MRPS15	-1.14093	12.218	-8.43238	3.38703e-17	7.32487e-15	28.3195	decreased in ARID1A mutant
DDX51	-1.14071	10.7424	-8.43072	3.43537e-17	7.38327e-15	28.3057	decreased in ARID1A mutant
PDGFC	1.13879	9.52809	8.41653	3.87811e-17	8.28336e-15	28.1876	increased in ARID1A mutant
GPX8	-1.13118	9.39333	-8.3603	6.25581e-17	1.328e-14	27.7216	decreased in ARID1A mutant
LOC100132394	-1.12947	9.24499	-8.34767	6.96251e-17	1.46901e-14	27.6173	decreased in ARID1A mutant
MLEC	1.12788	10.7722	8.33589	7.69155e-17	1.61299e-14	27.5203	increased in ARID1A mutant
ACN9	-1.12572	10.7475	-8.31991	8.80309e-17	1.83497e-14	27.3888	decreased in ARID1A mutant
MCEE	-1.12345	9.30027	-8.30314	1.01397e-16	2.10092e-14	27.2511	decreased in ARID1A mutant
FBXO6	-1.12294	9.87058	-8.29935	1.0468e-16	2.15604e-14	27.22	decreased in ARID1A mutant
LOC652968	1.12091	8.41363	8.28441	1.18695e-16	2.43022e-14	27.0976	increased in ARID1A mutant
IL17RB	-1.12012	9.05794	-8.27856	1.2467e-16	2.53754e-14	27.0498	decreased in ARID1A mutant
CYBRD1	1.11973	9.50639	8.27569	1.27711e-16	2.58425e-14	27.0263	increased in ARID1A mutant
CENPK	-1.11729	9.49427	-8.25762	1.486e-16	2.98946e-14	26.8787	decreased in ARID1A mutant
LOC650369	-1.1163	12.7366	-8.2503	1.57992e-16	3.16002e-14	26.819	decreased in ARID1A mutant
HPCAL1	1.11544	10.9735	8.24392	1.66653e-16	3.29971e-14	26.767	increased in ARID1A mutant
LOC387934	-1.11534	12.8683	-8.24321	1.67658e-16	3.29971e-14	26.7612	decreased in ARID1A mutant
DPH5	-1.11532	10.3428	-8.24308	1.67837e-16	3.29971e-14	26.7602	decreased in ARID1A mutant
FLJ12684	-1.11028	9.75034	-8.20585	2.28968e-16	4.47612e-14	26.4576	decreased in ARID1A mutant
TSPYL1	1.10916	10.1658	8.19755	2.4534e-16	4.76924e-14	26.3904	increased in ARID1A mutant
C11orf82	-1.1081	10.0348	-8.18971	2.61853e-16	5.0618e-14	26.327	decreased in ARID1A mutant
MED13L	1.10399	9.10619	8.15929	3.36991e-16	6.47808e-14	26.0813	increased in ARID1A mutant
LOC100131989	-1.10357	10.5175	-8.1562	3.45722e-16	6.60921e-14	26.0564	decreased in ARID1A mutant
RPL34	-1.10317	11.05	-8.15325	3.54262e-16	6.67641e-14	26.0326	decreased in ARID1A mutant
TMEM106A	-1.10316	9.75356	-8.15318	3.54475e-16	6.67641e-14	26.032	decreased in ARID1A mutant
FAM175A	-1.10313	11.5918	-8.15299	3.55026e-16	6.67641e-14	26.0305	decreased in ARID1A mutant
RPPH1	-1.10202	9.42254	-8.14478	3.7998e-16	7.08403e-14	25.9644	decreased in ARID1A mutant
C7orf44	-1.10199	12.16	-8.14452	3.80796e-16	7.08403e-14	25.9623	decreased in ARID1A mutant
UCA1	-1.10173	9.32219	-8.14263	3.86771e-16	7.15672e-14	25.9471	decreased in ARID1A mutant
ZNF430	-1.10128	12.2672	-8.13933	3.97483e-16	7.31579e-14	25.9205	decreased in ARID1A mutant
FAM73A	-1.10094	9.57027	-8.13678	4.05943e-16	7.43198e-14	25.9	decreased in ARID1A mutant
AKAP12	1.10077	11.2919	8.13555	4.10064e-16	7.46791e-14	25.8902	increased in ARID1A mutant
LOC100128288	-1.09925	12.1373	-8.12429	4.50005e-16	8.15239e-14	25.7997	decreased in ARID1A mutant
PALLD	1.09823	10.836	8.11676	4.78788e-16	8.62866e-14	25.7393	increased in ARID1A mutant
FLJ40722	-1.09752	9.73918	-8.11152	4.99918e-16	8.96278e-14	25.6973	decreased in ARID1A mutant
HMOX1	1.09709	9.08285	8.10835	5.13134e-16	9.12152e-14	25.6719	increased in ARID1A mutant
ZNF680	-1.09706	8.97014	-8.10813	5.14044e-16	9.12152e-14	25.6702	decreased in ARID1A mutant
ARD1A	-1.09669	11.1229	-8.10539	5.25779e-16	9.28214e-14	25.6482	decreased in ARID1A mutant
LOC100130932	-1.09631	10.8928	-8.10258	5.3806e-16	9.45074e-14	25.6257	decreased in ARID1A mutant
FANCG	-1.09611	10.6655	-8.10108	5.44746e-16	9.51985e-14	25.6137	decreased in ARID1A mutant
HS.544637	-1.09554	11.3949	-8.0969	5.63758e-16	9.8026e-14	25.5803	decreased in ARID1A mutant
SNORD65	-1.09204	9.07073	-8.07104	6.97046e-16	1.20596e-13	25.3737	decreased in ARID1A mutant
FAM44B	-1.09162	11.1268	-8.06789	7.15257e-16	1.23131e-13	25.3486	decreased in ARID1A mutant
PROS1	1.08993	9.46609	8.05541	7.92111e-16	1.35686e-13	25.2492	increased in ARID1A mutant
RAD51AP1	-1.0885	10.8827	-8.04481	8.6377e-16	1.47232e-13	25.1649	decreased in ARID1A mutant
SNORD12C	-1.08793	8.44183	-8.04065	8.93634e-16	1.51576e-13	25.1318	decreased in ARID1A mutant
DLEU1	-1.08702	10.0244	-8.03391	9.44123e-16	1.59359e-13	25.0783	decreased in ARID1A mutant
TIA1	-1.0868	9.46356	-8.03225	9.56976e-16	1.60744e-13	25.0652	decreased in ARID1A mutant
POLE2	-1.08504	10.8276	-8.01931	1.06343e-15	1.77687e-13	24.9625	decreased in ARID1A mutant
HS.536336	-1.08497	8.37674	-8.01877	1.06811e-15	1.77687e-13	24.9582	decreased in ARID1A mutant
MCART1	-1.08407	11.6984	-8.01213	1.12741e-15	1.86654e-13	24.9057	decreased in ARID1A mutant
IFITM3	1.08369	13.4197	8.00931	1.15356e-15	1.90073e-13	24.8833	increased in ARID1A mutant
DIMT1L	-1.08329	11.9033	-8.00632	1.18191e-15	1.93823e-13	24.8597	decreased in ARID1A mutant
RNY4	-1.0817	9.87306	-7.99457	1.30031e-15	2.12232e-13	24.7668	decreased in ARID1A mutant
MSRB3	1.08057	8.38102	7.98621	1.39153e-15	2.26055e-13	24.7008	increased in ARID1A mutant
MRPL52	-1.0773	10.534	-7.96205	1.69215e-15	2.73606e-13	24.5105	decreased in ARID1A mutant
TMEM200A	-1.07649	8.00905	-7.95609	1.77555e-15	2.85757e-13	24.4637	decreased in ARID1A mutant
TOP1	1.07429	9.20541	7.93984	2.0245e-15	3.24314e-13	24.336	increased in ARID1A mutant
LOC729816	-1.07384	11.5378	-7.9365	2.07964e-15	3.31611e-13	24.3099	decreased in ARID1A mutant
ZMYM1	-1.07143	10.0502	-7.91872	2.39973e-15	3.80896e-13	24.1706	decreased in ARID1A mutant
ANXA2P3	-1.07134	10.0316	-7.91803	2.41301e-15	3.81256e-13	24.1652	decreased in ARID1A mutant
ISG20	1.0703	9.09958	7.91034	2.56688e-15	4.03724e-13	24.1051	increased in ARID1A mutant
OLFML2A	1.06723	8.40108	7.88767	3.07876e-15	4.82042e-13	23.9282	increased in ARID1A mutant
MND1	-1.06695	9.91647	-7.88556	3.13123e-15	4.88049e-13	23.9117	decreased in ARID1A mutant
HADH	-1.0667	10.9151	-7.88373	3.17742e-15	4.93027e-13	23.8975	decreased in ARID1A mutant
INTS10	-1.06323	10.6895	-7.85807	3.90086e-15	6.02578e-13	23.6979	decreased in ARID1A mutant
TSEN15	-1.06198	9.37585	-7.84885	4.19881e-15	6.45721e-13	23.6263	decreased in ARID1A mutant
SUNC1	-1.06187	8.58174	-7.84802	4.22641e-15	6.4709e-13	23.62	decreased in ARID1A mutant
FCF1	-1.06124	9.02134	-7.8434	4.38517e-15	6.68439e-13	23.5841	decreased in ARID1A mutant
TDG	-1.06106	10.6416	-7.84207	4.43168e-15	6.72566e-13	23.5738	decreased in ARID1A mutant
LOC90586	-1.05989	11.0059	-7.83337	4.74963e-15	7.17671e-13	23.5065	decreased in ARID1A mutant
C14orf104	-1.05946	10.1501	-7.83025	4.86894e-15	7.325e-13	23.4823	decreased in ARID1A mutant
C1orf19	-1.05637	10.4015	-7.8074	5.8382e-15	8.74517e-13	23.3058	decreased in ARID1A mutant
POLB	-1.05441	11.3618	-7.7929	6.54893e-15	9.7675e-13	23.194	decreased in ARID1A mutant
NUP107	-1.05246	11.3645	-7.77848	7.34029e-15	1.09008e-12	23.0831	decreased in ARID1A mutant
SEMA3C	1.04974	9.33306	7.75836	8.60357e-15	1.27223e-12	22.9287	increased in ARID1A mutant
SHC1	1.04833	10.297	7.74795	9.33859e-15	1.37504e-12	22.849	increased in ARID1A mutant
SNORA24	-1.04699	8.57302	-7.73806	1.00942e-14	1.48e-12	22.7734	decreased in ARID1A mutant
CENPV	-1.04448	10.7316	-7.71953	1.16761e-14	1.70471e-12	22.6318	decreased in ARID1A mutant
TACSTD1	-1.04291	12.6389	-7.70786	1.2794e-14	1.86008e-12	22.5429	decreased in ARID1A mutant
CCDC125	-1.04129	10.9149	-7.69593	1.40464e-14	2.03361e-12	22.4521	decreased in ARID1A mutant
LOC645452	-1.04069	12.6136	-7.6915	1.45418e-14	2.09656e-12	22.4185	decreased in ARID1A mutant
LOC100129673	-1.03917	10.5333	-7.68026	1.58765e-14	2.27949e-12	22.3331	decreased in ARID1A mutant
CUEDC1	-1.03744	10.1621	-7.66746	1.75433e-14	2.50554e-12	22.2361	decreased in ARID1A mutant
E4F1	-1.03739	10.0698	-7.66708	1.75957e-14	2.50554e-12	22.2332	decreased in ARID1A mutant
POLR3G	-1.03698	9.8273	-7.66407	1.8013e-14	2.55445e-12	22.2104	decreased in ARID1A mutant
COMMD3	-1.03483	12.0924	-7.64819	2.03834e-14	2.87881e-12	22.0902	decreased in ARID1A mutant
CTSZ	1.03423	9.28166	7.64373	2.11014e-14	2.9681e-12	22.0566	increased in ARID1A mutant
SNORD73A	-1.0324	8.18193	-7.63019	2.34403e-14	3.28373e-12	21.9544	decreased in ARID1A mutant
LOC100130053	-1.03155	10.0271	-7.62392	2.46081e-14	3.43343e-12	21.9072	decreased in ARID1A mutant
PITPNM1	1.03039	9.59408	7.61534	2.63003e-14	3.65479e-12	21.8425	increased in ARID1A mutant
NPC2	-1.0301	13.2054	-7.61322	2.67344e-14	3.70025e-12	21.8266	decreased in ARID1A mutant
CCDC99	-1.02976	9.34883	-7.61069	2.72627e-14	3.75834e-12	21.8076	decreased in ARID1A mutant
CTGLF3	-1.02937	9.0943	-7.60782	2.78759e-14	3.82762e-12	21.786	decreased in ARID1A mutant
MRPL15	-1.02668	11.3569	-7.58794	3.25033e-14	4.44537e-12	21.6368	decreased in ARID1A mutant
EHF	-1.02612	8.04774	-7.58384	3.35485e-14	4.57026e-12	21.606	decreased in ARID1A mutant
TSC22D1	-1.02566	11.3381	-7.58044	3.44389e-14	4.67315e-12	21.5806	decreased in ARID1A mutant
LOC100128098	-1.02486	10.2899	-7.57451	3.60493e-14	4.87257e-12	21.5362	decreased in ARID1A mutant
LOC100129650	-1.02459	12.1105	-7.57249	3.66135e-14	4.92957e-12	21.5211	decreased in ARID1A mutant
LOC100129550	1.02315	8.68576	7.56186	3.97333e-14	5.32888e-12	21.4416	increased in ARID1A mutant
MRPS7	-1.02188	11.2654	-7.55244	4.27184e-14	5.70712e-12	21.3713	decreased in ARID1A mutant
PVRL3	1.02147	11.8243	7.54943	4.37182e-14	5.81823e-12	21.3488	increased in ARID1A mutant
PLEKHA1	-1.01999	10.6005	-7.53847	4.75524e-14	6.30424e-12	21.2671	decreased in ARID1A mutant
ZNF700	-1.01777	8.93442	-7.52213	5.38924e-14	7.11751e-12	21.1455	decreased in ARID1A mutant
HES1	-1.01759	8.32236	-7.52078	5.44507e-14	7.16381e-12	21.1355	decreased in ARID1A mutant
CALB2	-1.01749	8.76021	-7.52003	5.47645e-14	7.16381e-12	21.13	decreased in ARID1A mutant
TOP1P1	1.01746	9.34036	7.51979	5.48641e-14	7.16381e-12	21.1282	increased in ARID1A mutant
MAPK13	-1.01717	9.47781	-7.51768	5.57554e-14	7.25281e-12	21.1125	decreased in ARID1A mutant
LOC100130835	-1.01599	10.5946	-7.50891	5.96203e-14	7.72653e-12	21.0474	decreased in ARID1A mutant
TSPAN13	-1.01548	10.0031	-7.50521	6.13307e-14	7.91852e-12	21.02	decreased in ARID1A mutant
C15orf29	-1.01502	8.82636	-7.50174	6.29756e-14	8.10068e-12	20.9943	decreased in ARID1A mutant
GMNN	-1.01414	11.3957	-7.49527	6.61635e-14	8.47922e-12	20.9463	decreased in ARID1A mutant
TESC	1.01406	9.91068	7.49466	6.64708e-14	8.48717e-12	20.9418	increased in ARID1A mutant
CCNA2	-1.01383	11.6395	-7.49299	6.73199e-14	8.56398e-12	20.9295	decreased in ARID1A mutant
HSD17B7	-1.01369	11.6426	-7.49194	6.78606e-14	8.60115e-12	20.9217	decreased in ARID1A mutant
HSPA14	-1.01316	10.6709	-7.48799	6.99351e-14	8.83173e-12	20.8924	decreased in ARID1A mutant
LOC387753	-1.01266	12.0495	-7.48433	7.19107e-14	9.0482e-12	20.8654	decreased in ARID1A mutant
TMEM126B	-1.0122	12.2973	-7.48096	7.37797e-14	9.24973e-12	20.8405	decreased in ARID1A mutant
SNORD36C	-1.01067	8.29332	-7.46963	8.04214e-14	1.0046e-11	20.7568	decreased in ARID1A mutant
LOC100132727	-1.0097	11.641	-7.46242	8.49461e-14	1.0573e-11	20.7036	decreased in ARID1A mutant
ZNF35	-1.00942	8.8287	-7.46036	8.62871e-14	1.07015e-11	20.6884	decreased in ARID1A mutant
SERPINB5	-1.00912	9.46869	-7.45815	8.77475e-14	1.08437e-11	20.6721	decreased in ARID1A mutant
HIATL2	-1.00833	11.7472	-7.45235	9.16939e-14	1.12911e-11	20.6294	decreased in ARID1A mutant
INSIG1	-1.00749	10.4276	-7.4461	9.61429e-14	1.17969e-11	20.5834	decreased in ARID1A mutant
BPNT1	-1.00703	9.13898	-7.4427	9.86509e-14	1.20619e-11	20.5584	decreased in ARID1A mutant
C15orf52	-1.00622	8.01698	-7.43675	1.03196e-13	1.25732e-11	20.5146	decreased in ARID1A mutant
SRGAP1	1.00599	9.15651	7.43507	1.04512e-13	1.2665e-11	20.5023	increased in ARID1A mutant
LOC100133516	-1.00597	11.0703	-7.43486	1.04682e-13	1.2665e-11	20.5007	decreased in ARID1A mutant
PTMS	1.00583	10.4512	7.43383	1.05497e-13	1.27192e-11	20.4932	increased in ARID1A mutant
ZZZ3	-1.00518	10.1691	-7.42905	1.09379e-13	1.31414e-11	20.4581	decreased in ARID1A mutant
SNORD58B	-1.005	8.65763	-7.42771	1.10491e-13	1.32292e-11	20.4483	decreased in ARID1A mutant
TRIT1	-1.00434	10.2834	-7.42287	1.14609e-13	1.36748e-11	20.4128	decreased in ARID1A mutant
MBD4	-1.00406	10.8566	-7.42075	1.16462e-13	1.38016e-11	20.3972	decreased in ARID1A mutant
TDP1	-1.00406	10.6872	-7.42074	1.16469e-13	1.38016e-11	20.3971	decreased in ARID1A mutant
TFB1M	-1.00329	10.8483	-7.4151	1.21534e-13	1.43526e-11	20.3558	decreased in ARID1A mutant
REEP2	1.00198	8.32793	7.40538	1.30777e-13	1.53565e-11	20.2846	increased in ARID1A mutant
FOXRED1	-1.00196	10.1091	-7.40523	1.30922e-13	1.53565e-11	20.2836	decreased in ARID1A mutant
FABP5	-1.0011	12.1711	-7.39891	1.37304e-13	1.60132e-11	20.2374	decreased in ARID1A mutant
SIVA	-1.00108	11.7993	-7.39878	1.37446e-13	1.60132e-11	20.2364	decreased in ARID1A mutant
CA11	0.999703	8.52371	7.38857	1.48416e-13	1.72332e-11	20.1618	increased in ARID1A mutant
FOSB	-0.999059	9.13609	-7.38381	1.53823e-13	1.78013e-11	20.1271	decreased in ARID1A mutant
ZNF223	-0.997319	10.2448	-7.37095	1.69422e-13	1.95411e-11	20.0333	decreased in ARID1A mutant
LOC644936	0.996589	12.1663	7.36556	1.76408e-13	2.02793e-11	19.9941	increased in ARID1A mutant
SNHG12	-0.996147	8.38126	-7.36229	1.80785e-13	2.07136e-11	19.9703	decreased in ARID1A mutant
ZNF14	-0.99481	11.9841	-7.3524	1.94673e-13	2.22312e-11	19.8985	decreased in ARID1A mutant
FLJ46309	-0.994074	11.5881	-7.34697	2.02752e-13	2.30777e-11	19.859	decreased in ARID1A mutant
POLA2	-0.99236	9.82921	-7.3343	2.22887e-13	2.52864e-11	19.7671	decreased in ARID1A mutant
NXT1	-0.991558	11.5941	-7.32837	2.32964e-13	2.63432e-11	19.7242	decreased in ARID1A mutant
ITM2C	0.990725	11.0752	7.32221	2.43917e-13	2.74919e-11	19.6796	increased in ARID1A mutant
RBBP8	-0.990545	10.0598	-7.32088	2.46347e-13	2.76756e-11	19.67	decreased in ARID1A mutant
UBE2T	-0.990466	11.8053	-7.3203	2.47423e-13	2.77066e-11	19.6657	decreased in ARID1A mutant
C8orf45	-0.989975	11.3184	-7.31667	2.54193e-13	2.83729e-11	19.6395	decreased in ARID1A mutant
ZNF652	-0.989225	10.1495	-7.31113	2.64907e-13	2.94737e-11	19.5995	decreased in ARID1A mutant
NDUFA7	-0.987541	11.242	-7.29868	2.90598e-13	3.22284e-11	19.5097	decreased in ARID1A mutant
PLK2	0.987078	9.03524	7.29526	2.9808e-13	3.29526e-11	19.485	increased in ARID1A mutant
LOC100132425	-0.986646	12.6547	-7.29207	3.0523e-13	3.36355e-11	19.462	decreased in ARID1A mutant
LOC644033	-0.985208	10.306	-7.28144	3.30273e-13	3.62798e-11	19.3855	decreased in ARID1A mutant
ARID5B	0.985085	9.38853	7.28053	3.32501e-13	3.64089e-11	19.3789	increased in ARID1A mutant
LOC729687	-0.984567	11.5951	-7.2767	3.42082e-13	3.73398e-11	19.3514	decreased in ARID1A mutant
MOCOS	-0.983817	9.22236	-7.27116	3.56414e-13	3.86741e-11	19.3116	decreased in ARID1A mutant
NOP56	-0.983811	12.6995	-7.27111	3.56541e-13	3.86741e-11	19.3112	decreased in ARID1A mutant
UCP2	0.982674	8.44061	7.26271	3.79412e-13	4.10262e-11	19.2509	increased in ARID1A mutant
LYPLA1	-0.980992	10.1812	-7.25028	4.15906e-13	4.48323e-11	19.1618	decreased in ARID1A mutant
HS.574590	0.979256	8.15829	7.23745	4.57193e-13	4.9126e-11	19.07	increased in ARID1A mutant
NOTCH3	0.979201	8.53613	7.23704	4.58578e-13	4.9126e-11	19.067	increased in ARID1A mutant
RRS1	0.979104	10.2358	7.23633	4.60995e-13	4.92326e-11	19.0619	increased in ARID1A mutant
STK36	-0.978837	8.7223	-7.23435	4.67747e-13	4.98e-11	19.0478	decreased in ARID1A mutant
OPTN	0.978662	8.81277	7.23306	4.7223e-13	5.0123e-11	19.0386	increased in ARID1A mutant
ANO1	-0.9781	8.6818	-7.22891	4.86887e-13	5.15207e-11	19.0089	decreased in ARID1A mutant
CLOCK	-0.974806	8.30621	-7.20456	5.82302e-13	6.14293e-11	18.8353	decreased in ARID1A mutant
FXYD5	-0.97366	10.494	-7.19609	6.19621e-13	6.51676e-11	18.7751	decreased in ARID1A mutant
TBPL1	-0.973292	10.7275	-7.19337	6.32121e-13	6.62808e-11	18.7557	decreased in ARID1A mutant
LOC100132457	-0.972627	13.5743	-7.18846	6.55266e-13	6.85e-11	18.7208	decreased in ARID1A mutant
C1orf174	-0.971453	10.7438	-7.17978	6.98238e-13	7.27723e-11	18.6592	decreased in ARID1A mutant
STK39	-0.971291	12.1492	-7.17858	7.04392e-13	7.31933e-11	18.6507	decreased in ARID1A mutant
NOL12	-0.970992	8.9521	-7.17637	7.15856e-13	7.41618e-11	18.6351	decreased in ARID1A mutant
DCAF7	0.969557	11.0788	7.16577	7.73525e-13	7.98971e-11	18.5599	increased in ARID1A mutant
HSCB	-0.968926	9.95078	-7.1611	8.00305e-13	8.24171e-11	18.5269	decreased in ARID1A mutant
EXOSC8	-0.968661	11.0015	-7.15915	8.11815e-13	8.33544e-11	18.5131	decreased in ARID1A mutant
GPR126	0.966725	9.2943	7.14484	9.01027e-13	9.22406e-11	18.412	increased in ARID1A mutant
MIS12	-0.966433	10.8278	-7.14268	9.15304e-13	9.34258e-11	18.3967	decreased in ARID1A mutant
STMN3	0.966026	12.9636	7.13967	9.3553e-13	9.52094e-11	18.3755	increased in ARID1A mutant
KIAA1751	-0.965807	10.0004	-7.13805	9.46635e-13	9.60571e-11	18.3641	decreased in ARID1A mutant
NSMCE4A	-0.965377	11.9665	-7.13487	9.68757e-13	9.80144e-11	18.3417	decreased in ARID1A mutant
TTF2	-0.964893	10.1756	-7.1313	9.94266e-13	1.00302e-10	18.3165	decreased in ARID1A mutant
EID2B	-0.964453	11.8351	-7.12804	1.01806e-12	1.02404e-10	18.2936	decreased in ARID1A mutant
CDC45L	-0.963939	10.8649	-7.12424	1.04653e-12	1.04962e-10	18.2668	decreased in ARID1A mutant
PARP2	-0.963632	9.8176	-7.12197	1.06391e-12	1.06398e-10	18.2509	decreased in ARID1A mutant
HS.553301	-0.961062	8.59724	-7.10298	1.22096e-12	1.21751e-10	18.1174	decreased in ARID1A mutant
TMEM218	-0.960934	10.0348	-7.10204	1.2293e-12	1.2223e-10	18.1108	decreased in ARID1A mutant
PIGK	-0.960829	9.93677	-7.10126	1.23624e-12	1.22568e-10	18.1053	decreased in ARID1A mutant
TMEM141	-0.960134	10.7997	-7.09612	1.28304e-12	1.26821e-10	18.0693	decreased in ARID1A mutant
LOC642956	-0.960084	11.2927	-7.09576	1.28646e-12	1.26821e-10	18.0667	decreased in ARID1A mutant
ATP5G1	-0.959559	11.9826	-7.09187	1.3231e-12	1.30062e-10	18.0395	decreased in ARID1A mutant
LOC728903	-0.958985	10.663	-7.08763	1.36428e-12	1.3373e-10	18.0098	decreased in ARID1A mutant
ADSL	-0.95877	13.0482	-7.08604	1.38003e-12	1.34892e-10	17.9987	decreased in ARID1A mutant
C10orf54	0.958674	7.98872	7.08534	1.38707e-12	1.35198e-10	17.9937	increased in ARID1A mutant
EPS8	-0.958166	9.05537	-7.08158	1.42525e-12	1.38415e-10	17.9674	decreased in ARID1A mutant
TRAPPC2L	-0.958128	12.066	-7.0813	1.42807e-12	1.38415e-10	17.9655	decreased in ARID1A mutant
SNORD99	-0.957818	8.23214	-7.079	1.45195e-12	1.40336e-10	17.9494	decreased in ARID1A mutant
HS.25892	-0.95641	10.377	-7.0686	1.56504e-12	1.50793e-10	17.8767	decreased in ARID1A mutant
CEP27	-0.956364	10.0566	-7.06826	1.56885e-12	1.50793e-10	17.8744	decreased in ARID1A mutant
SLC25A19	-0.955629	10.1357	-7.06283	1.63147e-12	1.56377e-10	17.8364	decreased in ARID1A mutant
LOC646996	-0.955277	10.6167	-7.06023	1.66229e-12	1.58891e-10	17.8183	decreased in ARID1A mutant
KDM5B	0.954451	9.19901	7.05412	1.73698e-12	1.65573e-10	17.7757	increased in ARID1A mutant
DDX52	-0.9539	9.91019	-7.05005	1.78853e-12	1.70018e-10	17.7473	decreased in ARID1A mutant
ESCO2	-0.9534	9.55459	-7.04635	1.83666e-12	1.74115e-10	17.7216	decreased in ARID1A mutant
LOC728115	-0.953011	9.60338	-7.04348	1.87497e-12	1.77262e-10	17.7016	decreased in ARID1A mutant
MRPL50	-0.952788	11.7372	-7.04183	1.89726e-12	1.78684e-10	17.6901	decreased in ARID1A mutant
KRT81	0.952758	7.99575	7.04161	1.90035e-12	1.78684e-10	17.6886	increased in ARID1A mutant
CIRH1A	-0.952656	12.1929	-7.04085	1.91067e-12	1.79059e-10	17.6833	decreased in ARID1A mutant
DMC1	-0.952567	11.8067	-7.04019	1.91972e-12	1.79059e-10	17.6787	decreased in ARID1A mutant
GTF2H3	-0.952565	10.3536	-7.04018	1.91985e-12	1.79059e-10	17.6787	decreased in ARID1A mutant
KCNH6	-0.952458	11.5332	-7.03939	1.93077e-12	1.79593e-10	17.6732	decreased in ARID1A mutant
SLK	0.952179	9.6241	7.03733	1.95961e-12	1.81775e-10	17.6588	increased in ARID1A mutant
DDX55	-0.952129	10.5855	-7.03696	1.96474e-12	1.81775e-10	17.6563	decreased in ARID1A mutant
LOC255167	-0.952036	11.1302	-7.03627	1.97452e-12	1.82193e-10	17.6515	decreased in ARID1A mutant
PSMD8	-0.950607	10.858	-7.02571	2.12978e-12	1.95997e-10	17.5781	decreased in ARID1A mutant
YEATS4	-0.949974	10.9841	-7.02103	2.20234e-12	2.02137e-10	17.5456	decreased in ARID1A mutant
LOC401098	-0.949844	10.8261	-7.02007	2.21754e-12	2.02993e-10	17.539	decreased in ARID1A mutant
C20orf108	0.94932	9.19038	7.0162	2.27981e-12	2.08142e-10	17.5121	increased in ARID1A mutant
FASTKD1	-0.949213	8.92545	-7.01541	2.29274e-12	2.08736e-10	17.5067	decreased in ARID1A mutant
ZNF364	-0.949167	9.72463	-7.01507	2.29838e-12	2.08736e-10	17.5043	decreased in ARID1A mutant
ENOSF1	-0.948592	10.4231	-7.01082	2.36932e-12	2.14616e-10	17.4748	decreased in ARID1A mutant
SH3BGRL	0.948442	9.79254	7.00971	2.38811e-12	2.15753e-10	17.4672	increased in ARID1A mutant
OIP5	-0.947409	11.0894	-7.00207	2.522e-12	2.27255e-10	17.4143	decreased in ARID1A mutant
BCS1L	-0.946186	9.14242	-6.99303	2.69004e-12	2.41769e-10	17.3518	decreased in ARID1A mutant
C13orf34	-0.945215	10.6851	-6.98586	2.8311e-12	2.53787e-10	17.3023	decreased in ARID1A mutant
UBXN2A	-0.945114	9.57788	-6.98511	2.84631e-12	2.54491e-10	17.2971	decreased in ARID1A mutant
BMS1P5	-0.944932	12.5503	-6.98377	2.87371e-12	2.56279e-10	17.2878	decreased in ARID1A mutant
CNN3	-0.944838	12.0096	-6.98307	2.88789e-12	2.56881e-10	17.283	decreased in ARID1A mutant
PTRF	0.944768	11.5527	6.98256	2.89855e-12	2.57169e-10	17.2795	increased in ARID1A mutant
RMI1	-0.944378	10.0615	-6.97968	2.9586e-12	2.61825e-10	17.2596	decreased in ARID1A mutant
SNORD80	-0.943497	9.4807	-6.97316	3.09898e-12	2.72802e-10	17.2147	decreased in ARID1A mutant
PLEKHA4	0.943489	8.23075	6.97311	3.10016e-12	2.72802e-10	17.2143	increased in ARID1A mutant
FANCI	-0.943452	9.79076	-6.97283	3.1063e-12	2.72802e-10	17.2124	decreased in ARID1A mutant
LOC100130168	-0.943273	12.7349	-6.97151	3.13556e-12	2.74675e-10	17.2033	decreased in ARID1A mutant
HS.568741	-0.942181	9.67217	-6.96344	3.32067e-12	2.90156e-10	17.1478	decreased in ARID1A mutant
SNORA79	-0.941559	8.59463	-6.95884	3.43086e-12	2.99029e-10	17.1161	decreased in ARID1A mutant
MRPS23	-0.941214	11.7251	-6.95629	3.49355e-12	3.03728e-10	17.0986	decreased in ARID1A mutant
ARL16	-0.94104	11.5798	-6.95501	3.52546e-12	3.05734e-10	17.0898	decreased in ARID1A mutant
SNORD87	-0.940723	8.15283	-6.95266	3.58457e-12	3.10084e-10	17.0737	decreased in ARID1A mutant
HSPC268	-0.939261	11.0299	-6.94185	3.86988e-12	3.3393e-10	16.9995	decreased in ARID1A mutant
NUF2	-0.939188	9.37113	-6.94132	3.88466e-12	3.3437e-10	16.9958	decreased in ARID1A mutant
MSLN	0.93892	10.7756	6.93934	3.93948e-12	3.38247e-10	16.9822	increased in ARID1A mutant
PPIL5	-0.938354	9.81984	-6.93515	4.05785e-12	3.47549e-10	16.9536	decreased in ARID1A mutant
SFN	0.9381	11.2406	6.93327	4.11215e-12	3.5133e-10	16.9407	increased in ARID1A mutant
CDC2	-0.937171	11.3448	-6.92641	4.31656e-12	3.67886e-10	16.8937	decreased in ARID1A mutant
ARPC1B	0.93611	9.73083	6.91857	4.56229e-12	3.87873e-10	16.8401	increased in ARID1A mutant
DSN1	-0.936032	9.45091	-6.91799	4.581e-12	3.88509e-10	16.8361	decreased in ARID1A mutant
LOC653489	-0.934698	10.1226	-6.90813	4.91081e-12	4.15462e-10	16.7688	decreased in ARID1A mutant
FABP5L3	-0.933794	9.06796	-6.90145	5.14741e-12	4.34416e-10	16.7232	decreased in ARID1A mutant
SDHAP2	-0.933384	8.56636	-6.89842	5.25831e-12	4.42696e-10	16.7026	decreased in ARID1A mutant
DHX32	-0.932629	10.3434	-6.89284	5.46887e-12	4.59305e-10	16.6645	decreased in ARID1A mutant
PNPT1	-0.931934	11.9868	-6.8877	5.67e-12	4.75044e-10	16.6296	decreased in ARID1A mutant
COG2	-0.931768	9.77496	-6.88648	5.71896e-12	4.77989e-10	16.6212	decreased in ARID1A mutant
MRPL42	-0.931162	11.053	-6.882	5.90173e-12	4.92076e-10	16.5908	decreased in ARID1A mutant
GCNT3	-0.930752	7.80292	-6.87897	6.02869e-12	5.01454e-10	16.5702	decreased in ARID1A mutant
CASP4	-0.930499	8.11271	-6.87709	6.10855e-12	5.06878e-10	16.5574	decreased in ARID1A mutant
LSM2	-0.930105	12.7299	-6.87419	6.23442e-12	5.16085e-10	16.5377	decreased in ARID1A mutant
ZNF480	-0.929597	8.61935	-6.87043	6.40082e-12	5.28594e-10	16.5122	decreased in ARID1A mutant
KNTC1	-0.928981	9.71907	-6.86588	6.60836e-12	5.44435e-10	16.4813	decreased in ARID1A mutant
ICT1	-0.927739	11.5288	-6.8567	7.04709e-12	5.792e-10	16.419	decreased in ARID1A mutant
LOC100134134	0.927493	9.58278	6.85488	7.13708e-12	5.85207e-10	16.4068	increased in ARID1A mutant
MAPK6	-0.927233	11.1158	-6.85296	7.23369e-12	5.91726e-10	16.3937	decreased in ARID1A mutant
PRKCA	0.927016	9.40213	6.85136	7.31516e-12	5.96979e-10	16.3829	increased in ARID1A mutant
CRCP	-0.926827	9.89887	-6.84996	7.38704e-12	6.01426e-10	16.3734	decreased in ARID1A mutant
CDKN2AIPNL	-0.926069	12.3007	-6.84436	7.68197e-12	6.23971e-10	16.3355	decreased in ARID1A mutant
TFAM	-0.924922	11.1941	-6.83588	8.15038e-12	6.60467e-10	16.2782	decreased in ARID1A mutant
C9orf80	-0.924665	11.593	-6.83398	8.25915e-12	6.67717e-10	16.2654	decreased in ARID1A mutant
LOC729645	0.92364	9.82814	6.82641	8.70689e-12	7.02274e-10	16.2143	increased in ARID1A mutant
ZFAND2A	-0.922945	10.457	-6.82127	9.02411e-12	7.26168e-10	16.1797	decreased in ARID1A mutant
HS.363526	-0.922732	10.4194	-6.81969	9.12357e-12	7.32468e-10	16.169	decreased in ARID1A mutant
METTL7B	0.922453	9.31369	6.81763	9.25536e-12	7.41329e-10	16.1552	increased in ARID1A mutant
MCTS1	-0.921809	11.1971	-6.81288	9.56673e-12	7.64498e-10	16.1231	decreased in ARID1A mutant
ABHD5	-0.921286	9.09717	-6.80901	9.82726e-12	7.83509e-10	16.0971	decreased in ARID1A mutant
SUCLG1	-0.920183	12.1445	-6.80085	1.04001e-11	8.27273e-10	16.0423	decreased in ARID1A mutant
TROAP	-0.919878	9.70173	-6.7986	1.05642e-11	8.384e-10	16.0271	decreased in ARID1A mutant
AMD1	-0.919647	11.1908	-6.7969	1.06897e-11	8.46417e-10	16.0157	decreased in ARID1A mutant
2003-09-01	0.919315	9.89714	6.79444	1.08736e-11	8.58821e-10	15.9992	increased in ARID1A mutant
ZNF544	-0.919275	9.37426	-6.79414	1.0896e-11	8.58821e-10	15.9972	decreased in ARID1A mutant
LOC730278	0.919065	11.917	6.79259	1.10139e-11	8.66144e-10	15.9868	increased in ARID1A mutant
C10orf116	0.918069	13.3815	6.78523	1.159e-11	9.06739e-10	15.9374	increased in ARID1A mutant
DTWD2	-0.918048	10.4982	-6.78507	1.16028e-11	9.06739e-10	15.9364	decreased in ARID1A mutant
PSMB10	-0.918015	12.1288	-6.78483	1.16222e-11	9.06739e-10	15.9348	decreased in ARID1A mutant
DCTPP1	-0.917994	12.9882	-6.78467	1.16349e-11	9.06739e-10	15.9337	decreased in ARID1A mutant
LOC100129211	-0.917558	11.1562	-6.78145	1.18974e-11	9.25108e-10	15.9121	decreased in ARID1A mutant
SETMAR	-0.917506	9.89783	-6.78107	1.1929e-11	9.25489e-10	15.9095	decreased in ARID1A mutant
POLR3C	-0.917318	10.2864	-6.77968	1.20441e-11	9.3233e-10	15.9003	decreased in ARID1A mutant
ALG5	-0.915432	11.3908	-6.76574	1.32626e-11	1.02436e-09	15.807	decreased in ARID1A mutant
L2HGDH	-0.915343	9.01944	-6.76508	1.33232e-11	1.02663e-09	15.8026	decreased in ARID1A mutant
HS.531457	0.915302	9.24603	6.76478	1.33514e-11	1.02663e-09	15.8005	increased in ARID1A mutant
LOC100129269	-0.914849	9.38746	-6.76143	1.36634e-11	1.04829e-09	15.7782	decreased in ARID1A mutant
LOC728791	-0.914532	12.2955	-6.75909	1.38858e-11	1.063e-09	15.7626	decreased in ARID1A mutant
NPM3	-0.914343	12.7601	-6.7577	1.40204e-11	1.07093e-09	15.7532	decreased in ARID1A mutant
HS.57079	0.913569	11.9635	6.75197	1.45848e-11	1.11159e-09	15.715	increased in ARID1A mutant
TACO1	-0.913522	10.8855	-6.75163	1.46194e-11	1.11178e-09	15.7127	decreased in ARID1A mutant
JUP	0.912908	9.47823	6.74709	1.50844e-11	1.14463e-09	15.6825	increased in ARID1A mutant
PTGR2	-0.912358	9.37576	-6.74302	1.55125e-11	1.17453e-09	15.6554	decreased in ARID1A mutant
C14orf142	-0.912266	10.4874	-6.74234	1.55852e-11	1.17746e-09	15.6509	decreased in ARID1A mutant
EIF1AX	-0.912093	10.4283	-6.74107	1.57228e-11	1.18528e-09	15.6423	decreased in ARID1A mutant
SEMA3E	-0.910947	10.289	-6.73259	1.66667e-11	1.2537e-09	15.5859	decreased in ARID1A mutant
SNORD49A	-0.908449	8.432	-6.71414	1.89185e-11	1.41999e-09	15.4633	decreased in ARID1A mutant
NR2C2AP	-0.907961	10.2214	-6.71053	1.93921e-11	1.45239e-09	15.4394	decreased in ARID1A mutant
FRAG1	-0.907787	10.4494	-6.70924	1.95643e-11	1.46213e-09	15.4309	decreased in ARID1A mutant
LACTB2	-0.907472	10.7855	-6.70691	1.98782e-11	1.48238e-09	15.4155	decreased in ARID1A mutant
LOC440563	-0.90682	10.1094	-6.70209	2.05458e-11	1.52887e-09	15.3835	decreased in ARID1A mutant
LOC729505	-0.906278	10.5567	-6.69809	2.11161e-11	1.56794e-09	15.357	decreased in ARID1A mutant
NUP88	-0.906177	12.0469	-6.69734	2.12251e-11	1.57266e-09	15.3521	decreased in ARID1A mutant
PMPCB	-0.905437	11.88	-6.69187	2.20339e-11	1.6291e-09	15.3159	decreased in ARID1A mutant
LOC100133012	-0.905119	10.0509	-6.68952	2.23905e-11	1.65193e-09	15.3004	decreased in ARID1A mutant
HLA-A29.1	0.904641	9.50061	6.68598	2.29378e-11	1.68871e-09	15.277	increased in ARID1A mutant
HSZFP36	-0.903821	9.17809	-6.67992	2.39066e-11	1.75614e-09	15.237	decreased in ARID1A mutant
LOC145853	-0.90378	9.45695	-6.67963	2.39552e-11	1.75614e-09	15.235	decreased in ARID1A mutant
LOC100129645	-0.903511	9.43445	-6.67763	2.42832e-11	1.77642e-09	15.2219	decreased in ARID1A mutant
IL17RD	-0.902942	9.95896	-6.67343	2.49889e-11	1.82419e-09	15.1942	decreased in ARID1A mutant
FBXL16	0.902276	9.15605	6.66851	2.58422e-11	1.88251e-09	15.1617	increased in ARID1A mutant
LOC100131138	-0.902188	7.91189	-6.66786	2.5956e-11	1.88683e-09	15.1574	decreased in ARID1A mutant
CWF19L1	-0.901683	11.6936	-6.66413	2.66246e-11	1.93137e-09	15.1328	decreased in ARID1A mutant
LOC729120	-0.901623	9.86173	-6.66368	2.67054e-11	1.93318e-09	15.1299	decreased in ARID1A mutant
MPP7	-0.901165	8.23655	-6.6603	2.73273e-11	1.97407e-09	15.1077	decreased in ARID1A mutant
C7orf40	-0.900578	10.5592	-6.65596	2.81452e-11	2.02892e-09	15.0791	decreased in ARID1A mutant
POP5	-0.900423	10.1307	-6.65481	2.83657e-11	2.04056e-09	15.0716	decreased in ARID1A mutant
LOC728729	-0.90027	8.78025	-6.65368	2.85846e-11	2.05204e-09	15.0642	decreased in ARID1A mutant
LOC100128510	-0.89899	9.74707	-6.64422	3.04826e-11	2.18376e-09	15.002	decreased in ARID1A mutant
LOC729082	-0.898422	10.4895	-6.64003	3.13625e-11	2.24216e-09	14.9745	decreased in ARID1A mutant
C20orf7	-0.898203	9.57106	-6.63841	3.17095e-11	2.26229e-09	14.9638	decreased in ARID1A mutant
C8orf33	-0.898144	10.6546	-6.63797	3.18031e-11	2.2643e-09	14.961	decreased in ARID1A mutant
C6orf136	-0.897979	9.92371	-6.63675	3.20675e-11	2.27844e-09	14.953	decreased in ARID1A mutant
SUB1	-0.897849	10.6121	-6.63579	3.2277e-11	2.28863e-09	14.9467	decreased in ARID1A mutant
C19orf48	-0.897776	10.2589	-6.63525	3.23948e-11	2.29228e-09	14.9432	decreased in ARID1A mutant
BUB1	-0.897538	11.1023	-6.63349	3.27831e-11	2.31502e-09	14.9316	decreased in ARID1A mutant
NXT2	-0.897489	10.0684	-6.63313	3.28636e-11	2.31598e-09	14.9293	decreased in ARID1A mutant
ZNF486	-0.896945	12.9155	-6.62911	3.37725e-11	2.3752e-09	14.9029	decreased in ARID1A mutant
LOC390876	-0.896604	10.5817	-6.62659	3.4354e-11	2.41119e-09	14.8864	decreased in ARID1A mutant
LIME1	-0.896469	9.86399	-6.62559	3.45856e-11	2.42254e-09	14.8799	decreased in ARID1A mutant
S100A14	-0.895542	8.47394	-6.61874	3.6228e-11	2.53245e-09	14.835	decreased in ARID1A mutant
LOC100130276	-0.895444	8.96655	-6.61802	3.64053e-11	2.53971e-09	14.8303	decreased in ARID1A mutant
XRCC2	-0.89532	10.4134	-6.6171	3.66313e-11	2.55033e-09	14.8243	decreased in ARID1A mutant
C12orf60	-0.895218	8.69361	-6.61634	3.68191e-11	2.55826e-09	14.8194	decreased in ARID1A mutant
PCID2	-0.894982	11.9154	-6.6146	3.72559e-11	2.58342e-09	14.808	decreased in ARID1A mutant
ALPP	-0.894808	11.8041	-6.61332	3.75806e-11	2.60073e-09	14.7996	decreased in ARID1A mutant
LOC729603	-0.894658	13.0778	-6.6122	3.78644e-11	2.61514e-09	14.7923	decreased in ARID1A mutant
SNORA57	-0.894339	8.90902	-6.60985	3.84719e-11	2.6518e-09	14.7769	decreased in ARID1A mutant
ARID1A	-0.89398	8.94101	-6.6072	3.91669e-11	2.69434e-09	14.7596	decreased in ARID1A mutant
AHNAK	0.893421	9.8542	6.60306	4.02749e-11	2.76506e-09	14.7327	increased in ARID1A mutant
FKSG30	0.892986	10.8571	6.59984	4.11588e-11	2.82015e-09	14.7117	increased in ARID1A mutant
ARHGAP29	-0.892444	8.09011	-6.59584	4.22853e-11	2.89161e-09	14.6856	decreased in ARID1A mutant
C4orf33	-0.892378	9.1212	-6.59536	4.24233e-11	2.89533e-09	14.6824	decreased in ARID1A mutant
USP49	-0.891937	10.7184	-6.5921	4.3366e-11	2.95384e-09	14.6612	decreased in ARID1A mutant
PPA2	-0.89099	11.5354	-6.5851	4.54579e-11	3.09024e-09	14.6156	decreased in ARID1A mutant
SCARNA13	-0.890394	9.64235	-6.58069	4.68268e-11	3.17706e-09	14.587	decreased in ARID1A mutant
LOC100130516	-0.890116	13.3321	-6.57864	4.74769e-11	3.21486e-09	14.5736	decreased in ARID1A mutant
SNORA41	-0.889574	8.15987	-6.57463	4.87734e-11	3.2904e-09	14.5476	decreased in ARID1A mutant
BCL3	0.88957	8.68126	6.5746	4.87826e-11	3.2904e-09	14.5474	increased in ARID1A mutant
MPV17	-0.887678	9.18246	-6.56062	5.35849e-11	3.60728e-09	14.4567	decreased in ARID1A mutant
LOC100130445	-0.887449	11.8041	-6.55892	5.41973e-11	3.64143e-09	14.4457	decreased in ARID1A mutant
ATOX1	-0.887121	11.1534	-6.5565	5.50842e-11	3.69318e-09	14.43	decreased in ARID1A mutant
LOC646784	-0.887086	10.021	-6.55624	5.51811e-11	3.69318e-09	14.4283	decreased in ARID1A mutant
ALKBH2	-0.886855	9.44159	-6.55454	5.58154e-11	3.72627e-09	14.4172	decreased in ARID1A mutant
C13orf27	-0.886828	11.5005	-6.55433	5.58908e-11	3.72627e-09	14.4159	decreased in ARID1A mutant
PIP5K2B	-0.886673	10.8455	-6.55319	5.63204e-11	3.74769e-09	14.4085	decreased in ARID1A mutant
LOC100134304	-0.886282	10.7344	-6.5503	5.74199e-11	3.81352e-09	14.3899	decreased in ARID1A mutant
TIMM8B	-0.885964	9.87413	-6.54795	5.83324e-11	3.8667e-09	14.3746	decreased in ARID1A mutant
CDC7	-0.885815	10.2097	-6.54685	5.87632e-11	3.88781e-09	14.3675	decreased in ARID1A mutant
HCG2P7	-0.885766	11.5533	-6.54649	5.89049e-11	3.88975e-09	14.3652	decreased in ARID1A mutant
MAGT1	-0.885267	11.5884	-6.5428	6.03779e-11	3.97942e-09	14.3413	decreased in ARID1A mutant
PAQR3	-0.884557	10.4761	-6.53755	6.25331e-11	4.11363e-09	14.3074	decreased in ARID1A mutant
PTPLAD2	-0.884331	11.1093	-6.53588	6.3235e-11	4.15191e-09	14.2966	decreased in ARID1A mutant
GOLGA8B	-0.883281	8.4138	-6.52812	6.65984e-11	4.36446e-09	14.2466	decreased in ARID1A mutant
GTPBP8	-0.882984	9.39503	-6.52592	6.75839e-11	4.42068e-09	14.2324	decreased in ARID1A mutant
SMARCA1	0.882006	9.71105	6.5187	7.09187e-11	4.63005e-09	14.1858	increased in ARID1A mutant
FLJ35390	-0.88129	11.4319	-6.51341	7.34638e-11	4.78718e-09	14.1518	decreased in ARID1A mutant
ATL3	-0.881053	10.1816	-6.51166	7.4326e-11	4.82634e-09	14.1405	decreased in ARID1A mutant
CBLC	0.881049	8.89913	6.51162	7.43437e-11	4.82634e-09	14.1403	increased in ARID1A mutant
C2orf69	-0.880149	12.0199	-6.50497	7.77086e-11	5.03534e-09	14.0975	decreased in ARID1A mutant
C10orf58	-0.878503	11.5861	-6.49281	8.42521e-11	5.44914e-09	14.0194	decreased in ARID1A mutant
LOC148915	-0.878238	12.8342	-6.49085	8.53549e-11	5.51017e-09	14.0068	decreased in ARID1A mutant
FAM89B	0.877967	9.87703	6.48885	8.64946e-11	5.57334e-09	13.994	increased in ARID1A mutant
GINS4	-0.877884	9.01604	-6.48823	8.68509e-11	5.5859e-09	13.99	decreased in ARID1A mutant
PEPD	0.8778	10.6992	6.48761	8.7207e-11	5.5984e-09	13.9861	increased in ARID1A mutant
C11orf83	-0.877575	9.18404	-6.48595	8.81732e-11	5.64994e-09	13.9754	decreased in ARID1A mutant
C12orf29	-0.877095	10.6871	-6.4824	9.02734e-11	5.77383e-09	13.9527	decreased in ARID1A mutant
LOC730313	-0.876844	13.2708	-6.48055	9.1389e-11	5.8344e-09	13.9408	decreased in ARID1A mutant
LOC653888	0.875346	10.2329	6.46947	9.8346e-11	6.26698e-09	13.87	increased in ARID1A mutant
ODZ3	0.875077	7.81846	6.46748	9.96476e-11	6.33355e-09	13.8573	increased in ARID1A mutant
SNORD83B	-0.875054	8.70283	-6.46732	9.97568e-11	6.33355e-09	13.8562	decreased in ARID1A mutant
LOC100129362	-0.874787	13.0902	-6.46535	1.01067e-10	6.40498e-09	13.8436	decreased in ARID1A mutant
ITGAE	-0.874376	11.5831	-6.46231	1.0312e-10	6.52313e-09	13.8242	decreased in ARID1A mutant
LOC100134868	-0.874077	9.55008	-6.46009	1.04639e-10	6.60713e-09	13.8101	decreased in ARID1A mutant
IL27RA	0.873932	9.83818	6.45903	1.0538e-10	6.6418e-09	13.8033	increased in ARID1A mutant
TCTEX1D2	-0.873689	9.63693	-6.45723	1.0664e-10	6.709e-09	13.7918	decreased in ARID1A mutant
AK2	-0.872867	11.1648	-6.45115	1.11003e-10	6.9708e-09	13.753	decreased in ARID1A mutant
DYNLL2	-0.872579	10.4942	-6.44902	1.12573e-10	7.05663e-09	13.7395	decreased in ARID1A mutant
TMEM206	-0.872406	10.2319	-6.44775	1.13524e-10	7.10338e-09	13.7314	decreased in ARID1A mutant
TRIM2	-0.872127	9.23911	-6.44569	1.15078e-10	7.18761e-09	13.7182	decreased in ARID1A mutant
MRPL48	-0.871781	10.305	-6.44313	1.17035e-10	7.29664e-09	13.7019	decreased in ARID1A mutant
C7orf68	-0.871639	9.52479	-6.44208	1.17846e-10	7.334e-09	13.6953	decreased in ARID1A mutant
PRSS8	-0.871442	9.21502	-6.44062	1.18983e-10	7.39146e-09	13.686	decreased in ARID1A mutant
LOC442232	-0.870738	10.6222	-6.43542	1.23134e-10	7.63566e-09	13.6529	decreased in ARID1A mutant
KCNN4	0.870408	8.89407	6.43298	1.25124e-10	7.74513e-09	13.6374	increased in ARID1A mutant
CCDC45	-0.870296	9.90265	-6.43215	1.25808e-10	7.77356e-09	13.6321	decreased in ARID1A mutant
KRT20	0.869323	7.92405	6.42496	1.31904e-10	8.13572e-09	13.5864	increased in ARID1A mutant
TIMM10	-0.868821	11.5511	-6.42125	1.35156e-10	8.32149e-09	13.5629	decreased in ARID1A mutant
LOC654085	-0.866763	10.0711	-6.40604	1.49346e-10	9.17883e-09	13.4665	decreased in ARID1A mutant
SNORA67	-0.866609	9.76624	-6.4049	1.50465e-10	9.23118e-09	13.4593	decreased in ARID1A mutant
LOC644250	-0.866535	10.962	-6.40436	1.51005e-10	9.24792e-09	13.4559	decreased in ARID1A mutant
PCBD1	-0.866414	10.9606	-6.40346	1.5189e-10	9.2857e-09	13.4502	decreased in ARID1A mutant
FANCD2	-0.865734	9.05138	-6.39844	1.56974e-10	9.57959e-09	13.4184	decreased in ARID1A mutant
MRPL1	-0.86557	11.94	-6.39722	1.58228e-10	9.63909e-09	13.4108	decreased in ARID1A mutant
C20orf111	-0.864357	10.9734	-6.38826	1.67784e-10	1.02033e-08	13.3541	decreased in ARID1A mutant
C1orf57	-0.863925	10.5996	-6.38506	1.71328e-10	1.04005e-08	13.334	decreased in ARID1A mutant
PSTPIP2	-0.863341	9.47402	-6.38075	1.76227e-10	1.06792e-08	13.3068	decreased in ARID1A mutant
GGH	-0.863128	11.707	-6.37917	1.78045e-10	1.07705e-08	13.2968	decreased in ARID1A mutant
ALS2CR4	-0.862341	10.8918	-6.37336	1.84936e-10	1.11678e-08	13.2602	decreased in ARID1A mutant
C11orf48	-0.861249	11.3161	-6.36529	1.94919e-10	1.17502e-08	13.2094	decreased in ARID1A mutant
TMEM106C	-0.861201	11.7324	-6.36493	1.95376e-10	1.17572e-08	13.2072	decreased in ARID1A mutant
SAP18	0.86081	8.61209	6.36205	1.99085e-10	1.19596e-08	13.189	increased in ARID1A mutant
CEP78	-0.860214	9.38858	-6.35764	2.04881e-10	1.22865e-08	13.1613	decreased in ARID1A mutant
LOC401817	-0.859805	9.43164	-6.35461	2.08951e-10	1.25088e-08	13.1424	decreased in ARID1A mutant
CRADD	-0.859434	9.63055	-6.35187	2.1271e-10	1.27119e-08	13.1251	decreased in ARID1A mutant
NUP37	-0.859174	12.3213	-6.34995	2.1538e-10	1.28493e-08	13.1131	decreased in ARID1A mutant
ANKRD19	-0.859006	8.0645	-6.34871	2.17125e-10	1.29311e-08	13.1053	decreased in ARID1A mutant
PRDX4	-0.857208	13.0958	-6.33542	2.36689e-10	1.4072e-08	13.0221	decreased in ARID1A mutant
C15orf63	-0.856995	10.627	-6.33385	2.39118e-10	1.4192e-08	13.0122	decreased in ARID1A mutant
C9orf130	-0.856158	9.32091	-6.32766	2.48904e-10	1.47476e-08	12.9735	decreased in ARID1A mutant
EHD2	0.855731	8.96499	6.32451	2.54039e-10	1.50187e-08	12.9538	increased in ARID1A mutant
PTPN1	0.855706	11.2669	6.32432	2.54347e-10	1.50187e-08	12.9526	increased in ARID1A mutant
LOC645233	-0.855574	9.20576	-6.32335	2.55961e-10	1.50882e-08	12.9465	decreased in ARID1A mutant
HIST2H2AA3	0.8555	8.99384	6.3228	2.56863e-10	1.51156e-08	12.9431	increased in ARID1A mutant
FAM165B	-0.855257	9.62191	-6.321	2.59876e-10	1.52447e-08	12.9319	decreased in ARID1A mutant
LOC100128084	-0.855252	13.0084	-6.32096	2.59938e-10	1.52447e-08	12.9317	decreased in ARID1A mutant
LOC730990	-0.854601	9.19495	-6.31615	2.68156e-10	1.57e-08	12.9016	decreased in ARID1A mutant
C13orf3	-0.85454	9.31679	-6.31571	2.68931e-10	1.57188e-08	12.8988	decreased in ARID1A mutant
IL10	-0.854484	11.3693	-6.31529	2.69654e-10	1.57292e-08	12.8962	decreased in ARID1A mutant
TAF1B	-0.854455	10.4237	-6.31507	2.70033e-10	1.57292e-08	12.8949	decreased in ARID1A mutant
PMS1	-0.854421	8.97328	-6.31482	2.70472e-10	1.57292e-08	12.8933	decreased in ARID1A mutant
GJB2	-0.854286	10.4278	-6.31383	2.7222e-10	1.58043e-08	12.8871	decreased in ARID1A mutant
GPN1	-0.853496	11.4453	-6.30799	2.82687e-10	1.63845e-08	12.8507	decreased in ARID1A mutant
DNTTIP2	-0.85344	9.74235	-6.30758	2.8344e-10	1.64007e-08	12.8481	decreased in ARID1A mutant
MVP	0.853403	9.09179	6.3073	2.83946e-10	1.64025e-08	12.8464	increased in ARID1A mutant
RFC4	-0.853288	11.7946	-6.30645	2.85511e-10	1.64654e-08	12.8411	decreased in ARID1A mutant
FAM58A	-0.853193	10.2099	-6.30575	2.86801e-10	1.64973e-08	12.8368	decreased in ARID1A mutant
DLGAP5	-0.853178	11.4541	-6.30563	2.87017e-10	1.64973e-08	12.836	decreased in ARID1A mutant
NP	-0.853022	10.6743	-6.30448	2.89156e-10	1.65927e-08	12.8289	decreased in ARID1A mutant
IPO5	-0.852822	9.38891	-6.303	2.9193e-10	1.67241e-08	12.8197	decreased in ARID1A mutant
ABCC2	-0.852653	8.18842	-6.30176	2.94294e-10	1.68317e-08	12.8119	decreased in ARID1A mutant
DEPDC1	-0.852396	9.59283	-6.29986	2.97915e-10	1.70107e-08	12.8001	decreased in ARID1A mutant
MTERFD1	-0.852264	11.6132	-6.29888	2.99796e-10	1.70898e-08	12.794	decreased in ARID1A mutant
FAM60A	-0.851242	11.0355	-6.29133	3.14756e-10	1.79132e-08	12.747	decreased in ARID1A mutant
DNAJC10	-0.850459	9.13571	-6.28554	3.2671e-10	1.85629e-08	12.7111	decreased in ARID1A mutant
TIPIN	-0.849998	9.88069	-6.28213	3.33958e-10	1.89436e-08	12.6899	decreased in ARID1A mutant
C2orf49	-0.849826	9.2665	-6.28086	3.36703e-10	1.90681e-08	12.682	decreased in ARID1A mutant
LOC646672	-0.849633	11.8863	-6.27944	3.39796e-10	1.92118e-08	12.6732	decreased in ARID1A mutant
TMEM17	-0.849185	11.4242	-6.27613	3.47112e-10	1.95934e-08	12.6526	decreased in ARID1A mutant
CMTM7	-0.848685	11.4841	-6.27243	3.55463e-10	2.00321e-08	12.6297	decreased in ARID1A mutant
LOC653086	-0.848216	9.95439	-6.26897	3.63452e-10	2.04491e-08	12.6083	decreased in ARID1A mutant
LOC728620	-0.847993	12.5779	-6.26732	3.67322e-10	2.06332e-08	12.5981	decreased in ARID1A mutant
NOL7	-0.8469	12.1083	-6.25924	3.86861e-10	2.16955e-08	12.5481	decreased in ARID1A mutant
C18orf56	-0.845805	9.6229	-6.25114	4.07455e-10	2.28135e-08	12.498	decreased in ARID1A mutant
NSMCE1	-0.845126	10.4423	-6.24613	4.20753e-10	2.352e-08	12.4671	decreased in ARID1A mutant
C1orf144	-0.844749	10.6119	-6.24334	4.28319e-10	2.39043e-08	12.4499	decreased in ARID1A mutant
DUXAP3	-0.844616	11.6425	-6.24236	4.31025e-10	2.3991e-08	12.4438	decreased in ARID1A mutant
ZNF394	-0.844605	11.1409	-6.24227	4.31258e-10	2.3991e-08	12.4433	decreased in ARID1A mutant
LOC650922	-0.844277	7.91195	-6.23985	4.37995e-10	2.43267e-08	12.4283	decreased in ARID1A mutant
LOC648822	-0.843855	9.8047	-6.23673	4.46811e-10	2.47765e-08	12.4091	decreased in ARID1A mutant
CCNB1	-0.843017	11.5711	-6.23054	4.64839e-10	2.57349e-08	12.371	decreased in ARID1A mutant
SLC16A12	-0.842865	12.1559	-6.22942	4.68176e-10	2.58783e-08	12.3641	decreased in ARID1A mutant
C14orf85	-0.842774	13.0198	-6.22875	4.70185e-10	2.59479e-08	12.36	decreased in ARID1A mutant
LOC100133697	-0.84191	10.8758	-6.22236	4.89743e-10	2.69842e-08	12.3207	decreased in ARID1A mutant
LOC100127975	-0.841799	10.5088	-6.22154	4.92314e-10	2.70828e-08	12.3156	decreased in ARID1A mutant
DSCC1	-0.841478	10.6607	-6.21916	4.99812e-10	2.74516e-08	12.301	decreased in ARID1A mutant
UBA2	-0.841389	8.69301	-6.21851	5.01911e-10	2.75231e-08	12.297	decreased in ARID1A mutant
TFRC	-0.841142	13.1184	-6.21668	5.07785e-10	2.78012e-08	12.2858	decreased in ARID1A mutant
SNX5	-0.841079	10.0433	-6.21622	5.09282e-10	2.78391e-08	12.2829	decreased in ARID1A mutant
FAM36A	-0.840601	10.5255	-6.21268	5.20874e-10	2.84279e-08	12.2612	decreased in ARID1A mutant
SFRS5	-0.840402	11.3873	-6.21122	5.25762e-10	2.86495e-08	12.2522	decreased in ARID1A mutant
LRRC37B2	-0.839609	11.7221	-6.20535	5.45752e-10	2.9692e-08	12.2163	decreased in ARID1A mutant
LIAS	-0.839539	9.28252	-6.20483	5.47551e-10	2.97431e-08	12.2131	decreased in ARID1A mutant
LOC730324	-0.839244	9.99783	-6.20265	5.55192e-10	3.01109e-08	12.1997	decreased in ARID1A mutant
UCHL5IP	-0.838666	8.78584	-6.19838	5.70475e-10	3.08914e-08	12.1735	decreased in ARID1A mutant
IFNGR1	-0.838542	10.3796	-6.19746	5.73806e-10	3.09943e-08	12.1679	decreased in ARID1A mutant
MAOB	0.838528	9.23107	6.19736	5.74168e-10	3.09943e-08	12.1673	increased in ARID1A mutant
LOC644988	0.838286	9.17234	6.19558	5.80719e-10	3.12991e-08	12.1564	increased in ARID1A mutant
ZC3H8	-0.838	8.80893	-6.19346	5.88576e-10	3.16732e-08	12.1434	decreased in ARID1A mutant
PDCL3	0.837911	10.5273	6.1928	5.91032e-10	3.1756e-08	12.1394	increased in ARID1A mutant
FLJ25363	-0.837761	9.62616	-6.19169	5.95211e-10	3.1931e-08	12.1326	decreased in ARID1A mutant
COMMD7	-0.837719	10.7654	-6.19138	5.96391e-10	3.19448e-08	12.1307	decreased in ARID1A mutant
MAMDC2	-0.837674	7.92906	-6.19105	5.97643e-10	3.19623e-08	12.1287	decreased in ARID1A mutant
BAMBI	-0.837607	9.35141	-6.19056	5.9952e-10	3.20132e-08	12.1257	decreased in ARID1A mutant
AGAP8	-0.837544	8.41438	-6.19009	6.01304e-10	3.2059e-08	12.1228	decreased in ARID1A mutant
LOC100134053	-0.836172	9.22372	-6.17995	6.41206e-10	3.41339e-08	12.0609	decreased in ARID1A mutant
POLE3	-0.836056	12.5825	-6.17909	6.44705e-10	3.42674e-08	12.0556	decreased in ARID1A mutant
LILRB1	-0.835659	11.6156	-6.17616	6.56805e-10	3.4857e-08	12.0377	decreased in ARID1A mutant
KCTD6	-0.835521	9.75742	-6.17514	6.61042e-10	3.50282e-08	12.0315	decreased in ARID1A mutant
HEATR1	-0.835287	11.123	-6.17341	6.68346e-10	3.5361e-08	12.0209	decreased in ARID1A mutant
GTF3A	-0.835089	12.7433	-6.17194	6.74551e-10	3.56348e-08	12.012	decreased in ARID1A mutant
ZIC2	0.834818	10.7714	6.16994	6.83159e-10	3.60346e-08	11.9998	increased in ARID1A mutant
GNL3L	-0.834042	9.08154	-6.16421	7.08367e-10	3.73007e-08	11.9649	decreased in ARID1A mutant
LOC493869	-0.834013	11.3529	-6.164	7.09319e-10	3.73007e-08	11.9636	decreased in ARID1A mutant
GDI1	0.833664	10.0445	6.16142	7.20974e-10	3.78561e-08	11.9479	increased in ARID1A mutant
FOSL1	0.83363	9.22455	6.16116	7.22131e-10	3.78594e-08	11.9463	increased in ARID1A mutant
LOC100128291	-0.833589	10.2928	-6.16086	7.23499e-10	3.78737e-08	11.9445	decreased in ARID1A mutant
C3orf34	-0.832927	11.84	-6.15597	7.46217e-10	3.90039e-08	11.9147	decreased in ARID1A mutant
RAB22A	0.832281	9.16463	6.15119	7.69028e-10	4.01295e-08	11.8857	increased in ARID1A mutant
LOC100128888	-0.832252	9.89	-6.15098	7.70071e-10	4.01295e-08	11.8844	decreased in ARID1A mutant
C5orf15	-0.831962	11.1491	-6.14884	7.80526e-10	4.05706e-08	11.8714	decreased in ARID1A mutant
LOC392008	-0.831953	9.51479	-6.14877	7.80881e-10	4.05706e-08	11.8709	decreased in ARID1A mutant
ACOX2	-0.831918	10.4141	-6.14851	7.82161e-10	4.05762e-08	11.8694	decreased in ARID1A mutant
LOC401397	-0.831619	12.6182	-6.1463	7.93126e-10	4.10229e-08	11.8559	decreased in ARID1A mutant
NIF3L1	-0.831618	11.984	-6.14629	7.93144e-10	4.10229e-08	11.8559	decreased in ARID1A mutant
C7orf55	-0.831324	10.522	-6.14412	8.04072e-10	4.15015e-08	11.8427	decreased in ARID1A mutant
RPS26P10	-0.831305	12.5024	-6.14398	8.04795e-10	4.15015e-08	11.8419	decreased in ARID1A mutant
PRIM1	-0.830963	11.5471	-6.14145	8.17709e-10	4.21047e-08	11.8265	decreased in ARID1A mutant
HDDC2	-0.830344	12.992	-6.13688	8.41588e-10	4.32699e-08	11.7988	decreased in ARID1A mutant
ANKRD30B	-0.830288	11.8193	-6.13646	8.43799e-10	4.33192e-08	11.7963	decreased in ARID1A mutant
RHBDL2	-0.830132	8.97113	-6.13531	8.49944e-10	4.357e-08	11.7893	decreased in ARID1A mutant
RAB17	-0.829358	9.5585	-6.12959	8.81059e-10	4.50982e-08	11.7546	decreased in ARID1A mutant
BLZF1	-0.829246	11.7792	-6.12876	8.8567e-10	4.52673e-08	11.7496	decreased in ARID1A mutant
PDHX	-0.82856	10.261	-6.12369	9.14322e-10	4.66628e-08	11.7189	decreased in ARID1A mutant
C17orf96	0.828133	9.87917	6.12054	9.32604e-10	4.75257e-08	11.6998	increased in ARID1A mutant
LOC646753	-0.827587	11.8368	-6.1165	9.56549e-10	4.86743e-08	11.6754	decreased in ARID1A mutant
IMPAD1	-0.827408	9.68167	-6.11518	9.64485e-10	4.9006e-08	11.6675	decreased in ARID1A mutant
LOC729342	-0.826986	12.2787	-6.11206	9.83536e-10	4.99008e-08	11.6486	decreased in ARID1A mutant
COMMD8	-0.826353	10.9743	-6.10738	1.01278e-09	5.13095e-08	11.6204	decreased in ARID1A mutant
HSBP1	-0.825946	12.207	-6.10437	1.03204e-09	5.22087e-08	11.6022	decreased in ARID1A mutant
TANK	0.825721	10.1559	6.10271	1.04285e-09	5.26784e-08	11.5922	increased in ARID1A mutant
CLPTM1	0.825571	10.042	6.1016	1.05012e-09	5.29683e-08	11.5855	increased in ARID1A mutant
APLP1	0.825071	8.38541	6.09791	1.07467e-09	5.40556e-08	11.5632	increased in ARID1A mutant
SLC35A1	-0.825069	10.4787	-6.09789	1.0748e-09	5.40556e-08	11.5631	decreased in ARID1A mutant
OGFR	0.824567	9.09907	6.09418	1.09998e-09	5.52419e-08	11.5408	increased in ARID1A mutant
KRT19	0.824139	13.526	6.09102	1.12194e-09	5.62626e-08	11.5218	increased in ARID1A mutant
LOC727970	-0.823529	10.2859	-6.08651	1.15398e-09	5.77861e-08	11.4947	decreased in ARID1A mutant
TP53	0.823419	8.51043	6.08569	1.15988e-09	5.79974e-08	11.4898	increased in ARID1A mutant
CKAP2L	-0.821764	10.0133	-6.07346	1.25183e-09	6.25047e-08	11.4163	decreased in ARID1A mutant
HLA-A	0.82151	12.5515	6.07159	1.26651e-09	6.31468e-08	11.405	increased in ARID1A mutant
ZBED5	-0.82143	9.83441	-6.07099	1.27121e-09	6.32898e-08	11.4015	decreased in ARID1A mutant
ERCC1	0.821377	9.84673	6.07061	1.27429e-09	6.33518e-08	11.3991	increased in ARID1A mutant
CA2	-0.821085	11.7679	-6.06845	1.29152e-09	6.40618e-08	11.3862	decreased in ARID1A mutant
RWDD2A	-0.821073	10.0858	-6.06835	1.29227e-09	6.40618e-08	11.3857	decreased in ARID1A mutant
SNORD96A	-0.820931	9.11901	-6.0673	1.30075e-09	6.439e-08	11.3794	decreased in ARID1A mutant
KIAA1712	-0.820217	8.60415	-6.06203	1.34415e-09	6.64431e-08	11.3477	decreased in ARID1A mutant
PRKRA	-0.81798	11.155	-6.0455	1.48948e-09	7.3522e-08	11.2489	decreased in ARID1A mutant
THUMPD2	-0.817622	9.50894	-6.04285	1.51418e-09	7.46347e-08	11.233	decreased in ARID1A mutant
LOC400455	-0.817334	11.0602	-6.04072	1.53426e-09	7.55169e-08	11.2204	decreased in ARID1A mutant
CDC20	-0.817033	13.3873	-6.0385	1.55555e-09	7.6456e-08	11.2071	decreased in ARID1A mutant
LOC643031	0.816866	12.2775	6.03727	1.56748e-09	7.69332e-08	11.1997	increased in ARID1A mutant
NSL1	-0.816615	9.55208	-6.03541	1.58564e-09	7.77145e-08	11.1886	decreased in ARID1A mutant
FKBP14	-0.816242	11.0564	-6.03265	1.6129e-09	7.89385e-08	11.1722	decreased in ARID1A mutant
SLC25A13	-0.816203	9.27226	-6.03236	1.61579e-09	7.89685e-08	11.1705	decreased in ARID1A mutant
WNT16	0.816007	7.96386	6.03092	1.63033e-09	7.95668e-08	11.1619	increased in ARID1A mutant
EPCAM	-0.815671	12.7627	-6.02843	1.65557e-09	8.06845e-08	11.1471	decreased in ARID1A mutant
LYRM7	-0.815366	9.4311	-6.02618	1.67885e-09	8.17038e-08	11.1337	decreased in ARID1A mutant
LOC90624	-0.815304	9.29097	-6.02572	1.68361e-09	8.18208e-08	11.1309	decreased in ARID1A mutant
LMOD3	-0.814761	10.3373	-6.02171	1.72587e-09	8.37567e-08	11.1071	decreased in ARID1A mutant
MYO1C	0.814462	8.3438	6.0195	1.74957e-09	8.47879e-08	11.0939	increased in ARID1A mutant
SEPW1	-0.814029	11.6024	-6.01629	1.78454e-09	8.63619e-08	11.0749	decreased in ARID1A mutant
EIF3CL	0.813488	8.85982	6.0123	1.82911e-09	8.83953e-08	11.0511	increased in ARID1A mutant
MTP18	-0.81281	9.44814	-6.00729	1.88652e-09	9.10423e-08	11.0214	decreased in ARID1A mutant
LOC100129067	-0.812537	12.0356	-6.00527	1.91013e-09	9.20534e-08	11.0094	decreased in ARID1A mutant
CCNB1IP1	-0.812075	9.93533	-6.00185	1.95079e-09	9.38822e-08	10.9891	decreased in ARID1A mutant
ISL1	-0.811575	8.3881	-5.99816	1.99567e-09	9.59085e-08	10.9672	decreased in ARID1A mutant
EXOSC2	-0.811138	9.95164	-5.99493	2.03572e-09	9.75689e-08	10.9481	decreased in ARID1A mutant
MAD2L1	-0.811137	12.1684	-5.99492	2.03586e-09	9.75689e-08	10.948	decreased in ARID1A mutant
C17orf53	-0.811078	9.05515	-5.99448	2.04132e-09	9.76956e-08	10.9455	decreased in ARID1A mutant
AKR1D1	-0.810932	12.2733	-5.99341	2.05485e-09	9.82073e-08	10.9391	decreased in ARID1A mutant
LOC730060	-0.810435	8.79935	-5.98973	2.10188e-09	1.00316e-07	10.9173	decreased in ARID1A mutant
ME1	-0.809622	11.1892	-5.98372	2.18094e-09	1.03946e-07	10.8818	decreased in ARID1A mutant
LOC728457	-0.809278	8.53082	-5.98118	2.21524e-09	1.05436e-07	10.8668	decreased in ARID1A mutant
LOC100134265	-0.809141	8.2683	-5.98017	2.22901e-09	1.05946e-07	10.8608	decreased in ARID1A mutant
ZMAT3	-0.808978	12.3799	-5.97897	2.24559e-09	1.06587e-07	10.8537	decreased in ARID1A mutant
FAM71E1	0.808905	8.89479	5.97843	2.25304e-09	1.06794e-07	10.8505	increased in ARID1A mutant
C6orf125	-0.808778	11.7847	-5.97749	2.26601e-09	1.07262e-07	10.845	decreased in ARID1A mutant
SCARNA11	-0.808484	8.70563	-5.97531	2.29647e-09	1.08555e-07	10.8321	decreased in ARID1A mutant
RASSF7	-0.808402	10.314	-5.97471	2.30501e-09	1.0881e-07	10.8285	decreased in ARID1A mutant
WDR67	-0.807355	9.55254	-5.96697	2.41705e-09	1.13944e-07	10.7829	decreased in ARID1A mutant
NMD3	-0.806974	11.4365	-5.96415	2.45905e-09	1.15766e-07	10.7663	decreased in ARID1A mutant
ZNF823	-0.806126	8.76361	-5.95789	2.55518e-09	1.20006e-07	10.7294	decreased in ARID1A mutant
LOC100134159	-0.806119	12.0697	-5.95783	2.55605e-09	1.20006e-07	10.7291	decreased in ARID1A mutant
CDT1	-0.805875	10.3158	-5.95603	2.58435e-09	1.2117e-07	10.7185	decreased in ARID1A mutant
LOC100190938	-0.805633	13.3424	-5.95425	2.61275e-09	1.22336e-07	10.708	decreased in ARID1A mutant
TMEM131	0.80542	11.4256	5.95267	2.63803e-09	1.23353e-07	10.6987	increased in ARID1A mutant
ZNF593	-0.805361	11.5979	-5.95223	2.6451e-09	1.23516e-07	10.6961	decreased in ARID1A mutant
LOC100133823	-0.805268	10.4764	-5.95155	2.65621e-09	1.23868e-07	10.6921	decreased in ARID1A mutant
NRGN	0.804672	9.07632	5.94714	2.72864e-09	1.27074e-07	10.6662	increased in ARID1A mutant
SPRY4	0.804511	8.58724	5.94595	2.74855e-09	1.2783e-07	10.6592	increased in ARID1A mutant
LOC390735	-0.804078	12.2028	-5.94275	2.80279e-09	1.30133e-07	10.6404	decreased in ARID1A mutant
SNORA32	-0.804056	8.19983	-5.94259	2.8056e-09	1.30133e-07	10.6394	decreased in ARID1A mutant
IDI1	-0.803641	10.8712	-5.93952	2.85857e-09	1.32413e-07	10.6214	decreased in ARID1A mutant
CCND1	0.803396	13.0843	5.93771	2.8903e-09	1.33703e-07	10.6108	increased in ARID1A mutant
SHANK3	0.803327	9.22272	5.9372	2.89932e-09	1.33942e-07	10.6078	increased in ARID1A mutant
NFIL3	-0.803048	9.38769	-5.93514	2.93593e-09	1.35452e-07	10.5958	decreased in ARID1A mutant
ECT2	-0.802847	11.8414	-5.93365	2.96274e-09	1.36507e-07	10.587	decreased in ARID1A mutant
C14orf153	-0.802684	10.786	-5.93245	2.98449e-09	1.37326e-07	10.58	decreased in ARID1A mutant
DRAP1	0.802468	12.3283	5.93085	3.01374e-09	1.38488e-07	10.5706	increased in ARID1A mutant
PPIH	-0.801938	12.0092	-5.92694	3.0864e-09	1.4161e-07	10.5477	decreased in ARID1A mutant
DHRS3	-0.801881	10.0702	-5.92651	3.09437e-09	1.4161e-07	10.5452	decreased in ARID1A mutant
LOC649330	-0.801879	10.9955	-5.9265	3.09464e-09	1.4161e-07	10.5451	decreased in ARID1A mutant
SLC25A46	-0.801854	9.9784	-5.92632	3.09805e-09	1.4161e-07	10.544	decreased in ARID1A mutant
ZNF695	-0.801355	8.1989	-5.92263	3.16841e-09	1.44635e-07	10.5224	decreased in ARID1A mutant
C1GALT1	-0.801177	9.09406	-5.92131	3.1939e-09	1.45606e-07	10.5147	decreased in ARID1A mutant
BBX	0.800106	10.7542	5.9134	3.35121e-09	1.52577e-07	10.4685	increased in ARID1A mutant
C1orf112	-0.799799	8.92117	-5.91113	3.39771e-09	1.54491e-07	10.4552	decreased in ARID1A mutant
LOC100128062	-0.799159	11.8224	-5.90639	3.49681e-09	1.58788e-07	10.4276	decreased in ARID1A mutant
LOC441484	-0.798681	9.43423	-5.90286	3.57252e-09	1.62014e-07	10.407	decreased in ARID1A mutant
SLC5A8	-0.798647	8.77746	-5.90261	3.57798e-09	1.62049e-07	10.4055	decreased in ARID1A mutant
C5orf37	-0.797904	10.3176	-5.89712	3.69907e-09	1.67314e-07	10.3735	decreased in ARID1A mutant
LOC653994	0.797868	9.36622	5.89685	3.705e-09	1.67363e-07	10.372	increased in ARID1A mutant
LOC647150	-0.797783	11.0714	-5.89623	3.71907e-09	1.6778e-07	10.3683	decreased in ARID1A mutant
CITED2	0.797709	10.0015	5.89568	3.73149e-09	1.68121e-07	10.3651	increased in ARID1A mutant
ZNF101	-0.797417	7.90269	-5.89352	3.7805e-09	1.70108e-07	10.3526	decreased in ARID1A mutant
LOC400304	-0.797342	8.21704	-5.89297	3.79326e-09	1.7046e-07	10.3493	decreased in ARID1A mutant
ATPAF1	-0.797291	9.5992	-5.89259	3.80182e-09	1.70623e-07	10.3472	decreased in ARID1A mutant
DUSP19	-0.797122	12.2055	-5.89134	3.83074e-09	1.71698e-07	10.3399	decreased in ARID1A mutant
CD58	-0.796927	10.0538	-5.8899	3.86435e-09	1.72981e-07	10.3315	decreased in ARID1A mutant
RAXL1	-0.796775	9.58707	-5.88878	3.89067e-09	1.73934e-07	10.3249	decreased in ARID1A mutant
SNHG8	-0.796201	10.3249	-5.88454	3.99174e-09	1.78222e-07	10.3003	decreased in ARID1A mutant
RG9MTD1	-0.795822	10.3389	-5.88173	4.06003e-09	1.81038e-07	10.284	decreased in ARID1A mutant
NUDT2	-0.795696	11.0991	-5.8808	4.08294e-09	1.81825e-07	10.2786	decreased in ARID1A mutant
LOC729642	-0.795623	7.89636	-5.88026	4.0962e-09	1.82181e-07	10.2754	decreased in ARID1A mutant
VKORC1L1	-0.795116	10.0064	-5.87651	4.18997e-09	1.86112e-07	10.2537	decreased in ARID1A mutant
SNORD14A	-0.794563	8.05443	-5.87243	4.29459e-09	1.90515e-07	10.23	decreased in ARID1A mutant
TGDS	-0.794408	9.81092	-5.87128	4.32432e-09	1.91588e-07	10.2233	decreased in ARID1A mutant
CREB1	-0.793838	11.592	-5.86707	4.43567e-09	1.9627e-07	10.1989	decreased in ARID1A mutant
NEBL	0.793682	8.42481	5.86592	4.46658e-09	1.97385e-07	10.1922	increased in ARID1A mutant
LRAP	-0.793482	13.4228	-5.86444	4.50654e-09	1.98897e-07	10.1836	decreased in ARID1A mutant
C5orf28	-0.793351	10.474	-5.86347	4.53287e-09	1.99804e-07	10.178	decreased in ARID1A mutant
LOC653108	-0.793204	8.5807	-5.86238	4.56268e-09	2.00862e-07	10.1717	decreased in ARID1A mutant
LOC100134361	-0.79307	9.84402	-5.86139	4.59002e-09	2.01809e-07	10.166	decreased in ARID1A mutant
POLR2F	-0.792841	13.0911	-5.8597	4.63693e-09	2.03613e-07	10.1562	decreased in ARID1A mutant
LOC285735	-0.792715	7.99904	-5.85877	4.66319e-09	2.04506e-07	10.1508	decreased in ARID1A mutant
TRAPPC6A	0.792629	8.53403	5.85814	4.6809e-09	2.05023e-07	10.1471	increased in ARID1A mutant
SNORA45	-0.792206	8.00824	-5.85501	4.76982e-09	2.08654e-07	10.1291	decreased in ARID1A mutant
TADA1L	-0.792128	9.64752	-5.85443	4.78652e-09	2.0912e-07	10.1257	decreased in ARID1A mutant
DPY19L4	-0.792027	9.42377	-5.85369	4.80795e-09	2.09792e-07	10.1214	decreased in ARID1A mutant
HS.335413	-0.791635	9.33077	-5.85079	4.89248e-09	2.13211e-07	10.1046	decreased in ARID1A mutant
N4BP2	-0.791571	9.72095	-5.85032	4.90643e-09	2.1355e-07	10.1019	decreased in ARID1A mutant
LOC654074	-0.79151	11.2556	-5.84987	4.9197e-09	2.13859e-07	10.0993	decreased in ARID1A mutant
GDI2	-0.791338	12.3231	-5.84859	4.95759e-09	2.15235e-07	10.0919	decreased in ARID1A mutant
LOC442181	-0.79112	9.31945	-5.84698	5.00567e-09	2.17051e-07	10.0827	decreased in ARID1A mutant
N6AMT2	-0.791045	9.67789	-5.84643	5.02234e-09	2.17245e-07	10.0795	decreased in ARID1A mutant
LSM10	-0.791044	10.2482	-5.84642	5.0227e-09	2.17245e-07	10.0794	decreased in ARID1A mutant
MRPL13	-0.790856	13.1475	-5.84503	5.06481e-09	2.18792e-07	10.0714	decreased in ARID1A mutant
C12orf62	-0.79082	9.75068	-5.84477	5.07278e-09	2.18863e-07	10.0699	decreased in ARID1A mutant
CCDC92	0.790144	8.47335	5.83977	5.22739e-09	2.25253e-07	10.041	increased in ARID1A mutant
LOC650298	-0.789995	10.8363	-5.83867	5.26194e-09	2.26416e-07	10.0347	decreased in ARID1A mutant
MED28	-0.789972	11.1882	-5.83849	5.26747e-09	2.26416e-07	10.0337	decreased in ARID1A mutant
MFGE8	0.789404	10.7296	5.8343	5.40169e-09	2.31835e-07	10.0095	increased in ARID1A mutant
AGPAT9	0.789382	9.68163	5.83414	5.40693e-09	2.31835e-07	10.0085	increased in ARID1A mutant
KIAA0391	-0.789241	10.6755	-5.83309	5.44089e-09	2.33002e-07	10.0025	decreased in ARID1A mutant
UBE1	0.789022	10.1554	5.83147	5.49401e-09	2.34986e-07	9.99318	increased in ARID1A mutant
TERF2	0.788599	9.80721	5.82835	5.59774e-09	2.39127e-07	9.9752	increased in ARID1A mutant
IMP3	-0.788009	12.7066	-5.82399	5.74585e-09	2.45151e-07	9.9501	decreased in ARID1A mutant
SNRPB	-0.787481	13.1944	-5.82009	5.8817e-09	2.50639e-07	9.92764	decreased in ARID1A mutant
ELMOD2	-0.785214	9.22835	-5.80333	6.50113e-09	2.76694e-07	9.83142	decreased in ARID1A mutant
RDX	-0.784977	10.4595	-5.80158	6.56945e-09	2.79258e-07	9.82137	decreased in ARID1A mutant
UPLP	-0.784771	8.57423	-5.80005	6.62932e-09	2.81457e-07	9.81266	decreased in ARID1A mutant
JUNB	0.784647	8.21574	5.79914	6.66554e-09	2.82648e-07	9.80742	increased in ARID1A mutant
SAR1B	-0.784158	10.4206	-5.79553	6.81065e-09	2.88448e-07	9.78673	decreased in ARID1A mutant
CDAN1	-0.783922	11.1993	-5.79378	6.882e-09	2.91114e-07	9.77671	decreased in ARID1A mutant
PLDN	-0.782989	10.8509	-5.78689	7.17022e-09	3.02935e-07	9.73729	decreased in ARID1A mutant
RSPH3	0.782821	9.63845	5.78564	7.22352e-09	3.04815e-07	9.73018	increased in ARID1A mutant
C14orf167	-0.782527	9.46785	-5.78347	7.31732e-09	3.08397e-07	9.71778	decreased in ARID1A mutant
PBK	-0.78239	12.0592	-5.78246	7.36151e-09	3.09882e-07	9.712	decreased in ARID1A mutant
C6orf52	-0.781744	8.66393	-5.77769	7.57338e-09	3.18413e-07	9.68474	decreased in ARID1A mutant
XRCC4	0.781714	9.37084	5.77746	7.58357e-09	3.18455e-07	9.68345	increased in ARID1A mutant
FAM162A	-0.780951	10.9762	-5.77183	7.84164e-09	3.28892e-07	9.6513	decreased in ARID1A mutant
RNY1	-0.780484	10.7613	-5.76838	8.00395e-09	3.35294e-07	9.63162	decreased in ARID1A mutant
RAB13	0.780367	9.69009	5.76751	8.04534e-09	3.36422e-07	9.62666	increased in ARID1A mutant
MRPL36	-0.78035	12.5649	-5.76738	8.05132e-09	3.36422e-07	9.62595	decreased in ARID1A mutant
CD99L2	0.780325	8.70174	5.7672	8.06005e-09	3.36422e-07	9.62491	increased in ARID1A mutant
CCNB2	-0.780255	12.1045	-5.76668	8.0849e-09	3.37053e-07	9.62195	decreased in ARID1A mutant
QRFPR	-0.78017	11.7241	-5.76605	8.11517e-09	3.3779e-07	9.61836	decreased in ARID1A mutant
CKS2	-0.78015	13.3732	-5.7659	8.12212e-09	3.3779e-07	9.61754	decreased in ARID1A mutant
LRP10	0.779996	10.4783	5.76477	8.17708e-09	3.39668e-07	9.61106	increased in ARID1A mutant
POLR2A	0.779384	11.7354	5.76024	8.39937e-09	3.48483e-07	9.5853	increased in ARID1A mutant
HAUS4	-0.779065	9.60437	-5.75789	8.51727e-09	3.52599e-07	9.57191	decreased in ARID1A mutant
LOC100129267	-0.779061	9.23802	-5.75786	8.51894e-09	3.52599e-07	9.57172	decreased in ARID1A mutant
B4GALT3	-0.778987	10.3555	-5.75731	8.54658e-09	3.5332e-07	9.56861	decreased in ARID1A mutant
LOC729780	-0.778854	8.9285	-5.75633	8.59647e-09	3.54958e-07	9.56302	decreased in ARID1A mutant
USPL1	-0.777603	9.50532	-5.74708	9.07988e-09	3.74472e-07	9.51047	decreased in ARID1A mutant
ZBED2	-0.77703	7.65723	-5.74284	9.31001e-09	3.83506e-07	9.48643	decreased in ARID1A mutant
MLF2	0.776813	10.9269	5.74124	9.39842e-09	3.86688e-07	9.47735	increased in ARID1A mutant
LEP	-0.776303	8.82759	-5.73747	9.61007e-09	3.94926e-07	9.45597	decreased in ARID1A mutant
TATDN3	-0.775626	9.47504	-5.73247	9.89783e-09	4.06269e-07	9.42763	decreased in ARID1A mutant
LOC391655	-0.774903	10.071	-5.72712	1.02147e-08	4.1878e-07	9.39737	decreased in ARID1A mutant
RNU4-1	-0.774135	8.42047	-5.72145	1.05621e-08	4.32509e-07	9.36526	decreased in ARID1A mutant
ADM	-0.77404	11.9032	-5.72074	1.06058e-08	4.33786e-07	9.36129	decreased in ARID1A mutant
HNRPC	-0.773834	12.0991	-5.71922	1.07013e-08	4.37176e-07	9.35268	decreased in ARID1A mutant
IER5L	0.773795	9.73513	5.71893	1.07195e-08	4.37402e-07	9.35105	increased in ARID1A mutant
SCARNA23	-0.773689	8.14705	-5.71815	1.0769e-08	4.38903e-07	9.34663	decreased in ARID1A mutant
POLR3F	-0.773653	9.6316	-5.71789	1.07857e-08	4.39068e-07	9.34514	decreased in ARID1A mutant
COQ3	-0.773161	11.0735	-5.71425	1.10186e-08	4.48023e-07	9.32463	decreased in ARID1A mutant
ZNFX1	0.773073	9.30732	5.7136	1.10611e-08	4.49222e-07	9.32093	increased in ARID1A mutant
COMMD2	-0.772846	10.3216	-5.71192	1.11707e-08	4.5314e-07	9.31147	decreased in ARID1A mutant
LOC221710	-0.772816	8.99151	-5.7117	1.11851e-08	4.53194e-07	9.31023	decreased in ARID1A mutant
MPZL2	-0.771462	8.9235	-5.70169	1.18625e-08	4.80075e-07	9.25378	decreased in ARID1A mutant
CXorf12	-0.771336	8.4896	-5.70076	1.19273e-08	4.82135e-07	9.24855	decreased in ARID1A mutant
CCDC21	-0.770962	9.20118	-5.698	1.21221e-08	4.89439e-07	9.233	decreased in ARID1A mutant
UBA6	-0.77077	10.6108	-5.69658	1.22235e-08	4.92956e-07	9.225	decreased in ARID1A mutant
LOC100133772	-0.770681	11.9059	-5.69592	1.22709e-08	4.94294e-07	9.22128	decreased in ARID1A mutant
SLC37A4	-0.770548	11.344	-5.69494	1.23415e-08	4.96558e-07	9.21578	decreased in ARID1A mutant
LOC100129139	-0.769936	8.89743	-5.69041	1.26734e-08	5.08864e-07	9.19031	decreased in ARID1A mutant
TMEM14B	-0.769929	12.7508	-5.69037	1.26767e-08	5.08864e-07	9.19005	decreased in ARID1A mutant
SMNDC1	-0.769874	10.9181	-5.68996	1.2707e-08	5.09488e-07	9.18776	decreased in ARID1A mutant
LARS	-0.769751	10.6964	-5.68905	1.27747e-08	5.11609e-07	9.18266	decreased in ARID1A mutant
ZNF684	-0.769597	8.72422	-5.68791	1.28601e-08	5.14435e-07	9.17626	decreased in ARID1A mutant
TRMT1	-0.769174	10.2433	-5.68478	1.30978e-08	5.23339e-07	9.15868	decreased in ARID1A mutant
SSTR2	-0.769007	9.42232	-5.68355	1.31928e-08	5.26525e-07	9.15175	decreased in ARID1A mutant
C10orf35	-0.7687	10.2614	-5.68128	1.33691e-08	5.32945e-07	9.13901	decreased in ARID1A mutant
FAM108A2	0.768516	9.13871	5.67992	1.34758e-08	5.36582e-07	9.13138	increased in ARID1A mutant
ECHS1	-0.768431	11.4201	-5.67929	1.35256e-08	5.37945e-07	9.12784	decreased in ARID1A mutant
ZNF280D	-0.768167	9.2223	-5.67734	1.36803e-08	5.43474e-07	9.11692	decreased in ARID1A mutant
SDCBP	0.767123	10.2731	5.66963	1.4311e-08	5.67878e-07	9.07366	increased in ARID1A mutant
ACTR5	-0.766962	8.77118	-5.66844	1.44106e-08	5.71173e-07	9.06701	decreased in ARID1A mutant
MKKS	-0.766764	9.34096	-5.66697	1.45344e-08	5.75421e-07	9.0588	decreased in ARID1A mutant
FAM119A	-0.766679	11.0595	-5.66634	1.4588e-08	5.76884e-07	9.05526	decreased in ARID1A mutant
VPREB3	0.766045	8.07578	5.66166	1.49919e-08	5.92182e-07	9.02905	increased in ARID1A mutant
LOC100128505	-0.765676	13.7522	-5.65893	1.52321e-08	6.00984e-07	9.0138	decreased in ARID1A mutant
AHNAK2	0.765545	8.41311	5.65796	1.53183e-08	6.03694e-07	9.00838	increased in ARID1A mutant
HRK	-0.765356	8.34524	-5.65657	1.54432e-08	6.07925e-07	9.00059	decreased in ARID1A mutant
FRAS1	-0.765116	8.01149	-5.65479	1.56036e-08	6.13541e-07	8.99068	decreased in ARID1A mutant
PDE4C	-0.764791	12.224	-5.65239	1.58233e-08	6.21472e-07	8.97726	decreased in ARID1A mutant
NUP43	-0.764629	10.5024	-5.65119	1.59338e-08	6.25105e-07	8.97058	decreased in ARID1A mutant
C9orf16	0.764072	9.03333	5.64707	1.63202e-08	6.39539e-07	8.94759	increased in ARID1A mutant
ARMC7	0.763432	9.65943	5.64234	1.6775e-08	6.56617e-07	8.92122	increased in ARID1A mutant
LOC644615	0.763271	9.50968	5.64116	1.68913e-08	6.60421e-07	8.91459	increased in ARID1A mutant
MYH10	0.762669	10.7867	5.63671	1.73334e-08	6.76941e-07	8.8898	increased in ARID1A mutant
URM1	-0.762332	10.948	-5.63422	1.75856e-08	6.86017e-07	8.87594	decreased in ARID1A mutant
PAAF1	-0.762138	9.60219	-5.63278	1.77323e-08	6.90612e-07	8.86797	decreased in ARID1A mutant
MRPL11	-0.762124	11.4871	-5.63268	1.77433e-08	6.90612e-07	8.86737	decreased in ARID1A mutant
HS.434957	-0.762097	8.01137	-5.63248	1.7764e-08	6.90641e-07	8.86626	decreased in ARID1A mutant
ELFN2	0.761048	9.03034	5.62472	1.85805e-08	7.21576e-07	8.82314	increased in ARID1A mutant
DDX39	-0.760897	11.7512	-5.62361	1.87007e-08	7.24829e-07	8.81696	decreased in ARID1A mutant
LOC346887	-0.760877	9.70906	-5.62346	1.87171e-08	7.24829e-07	8.81612	decreased in ARID1A mutant
ZNF627	-0.760864	10.0001	-5.62337	1.87271e-08	7.24829e-07	8.8156	decreased in ARID1A mutant
FAM40B	-0.760688	8.76929	-5.62207	1.88687e-08	7.28788e-07	8.80838	decreased in ARID1A mutant
SNORA62	-0.760685	8.77857	-5.62204	1.88716e-08	7.28788e-07	8.80823	decreased in ARID1A mutant
NUP62CL	-0.760395	9.72523	-5.6199	1.91067e-08	7.36942e-07	8.79636	decreased in ARID1A mutant
RFC5	-0.760372	11.059	-5.61973	1.91253e-08	7.36942e-07	8.79542	decreased in ARID1A mutant
TMEM38B	-0.760153	9.53936	-5.61811	1.93053e-08	7.43051e-07	8.78643	decreased in ARID1A mutant
APP	0.759576	9.38641	5.61385	1.97873e-08	7.60757e-07	8.76278	increased in ARID1A mutant
TMEM136	-0.759514	9.79249	-5.61339	1.98406e-08	7.61958e-07	8.7602	decreased in ARID1A mutant
LOC440731	-0.759381	9.92425	-5.61241	1.99532e-08	7.65434e-07	8.75477	decreased in ARID1A mutant
RNF138	-0.759341	9.44901	-5.61211	1.99877e-08	7.65907e-07	8.75312	decreased in ARID1A mutant
CENPN	-0.759168	12.2555	-5.61083	2.01354e-08	7.70715e-07	8.74605	decreased in ARID1A mutant
LPIN1	-0.759132	9.1007	-5.61056	2.01667e-08	7.7106e-07	8.74456	decreased in ARID1A mutant
TRMT5	-0.758854	12.057	-5.60851	2.04079e-08	7.7942e-07	8.73316	decreased in ARID1A mutant
CRSP9	-0.758476	9.34358	-5.60571	2.07399e-08	7.91226e-07	8.71768	decreased in ARID1A mutant
PSMD13	-0.757195	9.33595	-5.59625	2.19039e-08	8.34712e-07	8.66531	decreased in ARID1A mutant
SFRS14	-0.75707	9.17865	-5.59533	2.20209e-08	8.38247e-07	8.6602	decreased in ARID1A mutant
TERC	-0.757009	9.80287	-5.59487	2.20786e-08	8.3952e-07	8.65769	decreased in ARID1A mutant
FAM83H	0.75696	9.70013	5.59451	2.21243e-08	8.40337e-07	8.65571	increased in ARID1A mutant
TNFSF14	-0.756802	8.99148	-5.59335	2.22732e-08	8.45064e-07	8.64927	decreased in ARID1A mutant
HS.556082	-0.756599	8.95084	-5.59185	2.24669e-08	8.51478e-07	8.64097	decreased in ARID1A mutant
DNAJC8	-0.755959	12.5565	-5.58711	2.30874e-08	8.74037e-07	8.61485	decreased in ARID1A mutant
AIRE	-0.755789	11.2063	-5.58586	2.32549e-08	8.79415e-07	8.60791	decreased in ARID1A mutant
MRPL16	-0.755134	11.3724	-5.58102	2.39118e-08	9.0327e-07	8.5812	decreased in ARID1A mutant
IPP	-0.75487	8.84041	-5.57907	2.41813e-08	9.12454e-07	8.57045	decreased in ARID1A mutant
ZNF165	-0.7545	9.19852	-5.57633	2.45645e-08	9.25906e-07	8.55538	decreased in ARID1A mutant
GLA	-0.75354	10.716	-5.56923	2.55861e-08	9.63361e-07	8.51631	decreased in ARID1A mutant
NOC3L	-0.753292	11.0493	-5.5674	2.58568e-08	9.72497e-07	8.50622	decreased in ARID1A mutant
MNS1	-0.753028	8.23016	-5.56545	2.61478e-08	9.82375e-07	8.49549	decreased in ARID1A mutant
CENPL	-0.752928	9.54991	-5.56471	2.62588e-08	9.85475e-07	8.49142	decreased in ARID1A mutant
GDPD1	-0.752581	8.83056	-5.56215	2.66472e-08	9.98967e-07	8.47735	decreased in ARID1A mutant
WDR51B	-0.752495	9.69868	-5.56152	2.67442e-08	1.00152e-06	8.47387	decreased in ARID1A mutant
BIRC2	-0.752334	9.9559	-5.56032	2.69277e-08	1.00726e-06	8.46731	decreased in ARID1A mutant
SEMA3A	0.752309	8.08482	5.56014	2.69558e-08	1.00726e-06	8.46631	increased in ARID1A mutant
ZNF483	-0.752197	9.14053	-5.55931	2.70838e-08	1.01095e-06	8.46177	decreased in ARID1A mutant
LOC202227	0.752	10.2382	5.55785	2.73113e-08	1.01835e-06	8.45375	increased in ARID1A mutant
SIP1	-0.751207	10.1836	-5.55199	2.82431e-08	1.05196e-06	8.42159	decreased in ARID1A mutant
PSMA2	-0.750678	10.3842	-5.54808	2.88816e-08	1.07458e-06	8.40016	decreased in ARID1A mutant
FASTKD3	-0.750651	9.65611	-5.54788	2.89148e-08	1.07466e-06	8.39906	decreased in ARID1A mutant
FKBP1A	0.749638	10.3703	5.5404	3.01782e-08	1.12042e-06	8.35806	increased in ARID1A mutant
UBE2NL	-0.749556	8.81238	-5.53979	3.02831e-08	1.1231e-06	8.35474	decreased in ARID1A mutant
LOC399900	-0.74941	13.0439	-5.53871	3.04703e-08	1.12884e-06	8.34883	decreased in ARID1A mutant
DARS2	-0.749163	9.45334	-5.53688	3.07902e-08	1.13947e-06	8.33882	decreased in ARID1A mutant
PNPLA2	0.748801	8.96896	5.53421	3.12629e-08	1.15573e-06	8.32422	increased in ARID1A mutant
ERGIC2	-0.748737	10.2658	-5.53373	3.13483e-08	1.15765e-06	8.3216	decreased in ARID1A mutant
C5orf62	-0.748427	8.27157	-5.53145	3.17597e-08	1.17159e-06	8.30911	decreased in ARID1A mutant
ITPKA	0.748243	9.05628	5.53009	3.20075e-08	1.17947e-06	8.30166	increased in ARID1A mutant
MRPL32	-0.748057	12.3792	-5.52871	3.22587e-08	1.18747e-06	8.29416	decreased in ARID1A mutant
SNORD4A	-0.747749	8.33967	-5.52644	3.26803e-08	1.2017e-06	8.28172	decreased in ARID1A mutant
PAPSS2	0.747593	9.23501	5.52528	3.28953e-08	1.20833e-06	8.27544	increased in ARID1A mutant
CDCP1	0.747048	9.02833	5.52125	3.36588e-08	1.23422e-06	8.25345	increased in ARID1A mutant
LOC728105	-0.747039	8.93134	-5.52119	3.36715e-08	1.23422e-06	8.25309	decreased in ARID1A mutant
MYL9	0.746666	8.39993	5.51843	3.42039e-08	1.25241e-06	8.23805	increased in ARID1A mutant
GOLT1B	-0.745711	10.368	-5.51137	3.56049e-08	1.30233e-06	8.19958	decreased in ARID1A mutant
C21orf24	-0.745664	11.3788	-5.51102	3.56753e-08	1.30352e-06	8.19769	decreased in ARID1A mutant
SGOL2	-0.745597	8.93089	-5.51053	3.57745e-08	1.30577e-06	8.19503	decreased in ARID1A mutant
RPL7L1	-0.744437	12.0607	-5.50196	3.75596e-08	1.36948e-06	8.14837	decreased in ARID1A mutant
ATL2	-0.743508	9.30104	-5.49509	3.90507e-08	1.42235e-06	8.11107	decreased in ARID1A mutant
KAT2A	-0.743458	9.62152	-5.49472	3.91329e-08	1.42385e-06	8.10906	decreased in ARID1A mutant
ANKRD10	-0.743388	8.76039	-5.4942	3.92478e-08	1.42653e-06	8.10625	decreased in ARID1A mutant
SPA17	-0.743172	10.424	-5.49261	3.96045e-08	1.43798e-06	8.09758	decreased in ARID1A mutant
HS.542993	-0.742855	10.6176	-5.49026	4.01333e-08	1.45565e-06	8.08488	decreased in ARID1A mutant
SERPINE2	-0.742202	12.0865	-5.48544	4.12449e-08	1.4944e-06	8.0587	decreased in ARID1A mutant
FAM39E	-0.741728	10.4818	-5.48194	4.20693e-08	1.52268e-06	8.03974	decreased in ARID1A mutant
EPHA2	0.741655	8.77421	5.48139	4.21987e-08	1.52577e-06	8.0368	increased in ARID1A mutant
FLJ44342	-0.741624	8.02448	-5.48117	4.22523e-08	1.52611e-06	8.03558	decreased in ARID1A mutant
AP2B1	0.740796	8.26779	5.47505	4.37396e-08	1.57733e-06	8.00245	increased in ARID1A mutant
SERTAD2	0.740784	11.6396	5.47496	4.37617e-08	1.57733e-06	8.00196	increased in ARID1A mutant
NCSTN	-0.740258	10.2799	-5.47107	4.47325e-08	1.61065e-06	7.98095	decreased in ARID1A mutant
PLEKHB1	0.739868	8.36931	5.46819	4.54661e-08	1.63536e-06	7.96537	increased in ARID1A mutant
KCTD3	-0.739812	10.2984	-5.46777	4.55726e-08	1.63749e-06	7.96313	decreased in ARID1A mutant
EIF4E2	-0.739618	11.4763	-5.46634	4.59417e-08	1.64904e-06	7.9554	decreased in ARID1A mutant
RPL26L1	-0.738814	11.8322	-5.4604	4.75065e-08	1.70344e-06	7.92332	decreased in ARID1A mutant
LOC402221	0.738519	10.1274	5.45822	4.80933e-08	1.7227e-06	7.91156	increased in ARID1A mutant
SC5DL	-0.738374	9.77628	-5.45715	4.83837e-08	1.73131e-06	7.9058	decreased in ARID1A mutant
HLA-H	0.738131	10.424	5.45535	4.88759e-08	1.74711e-06	7.89611	increased in ARID1A mutant
LOC642489	0.738012	11.656	5.45447	4.9118e-08	1.75395e-06	7.89137	increased in ARID1A mutant
LYRM5	-0.737781	9.6622	-5.45276	4.95929e-08	1.76909e-06	7.88216	decreased in ARID1A mutant
C16orf33	-0.73759	11.4147	-5.45135	4.99876e-08	1.77968e-06	7.87457	decreased in ARID1A mutant
TTC27	-0.737588	10.5238	-5.45134	4.99927e-08	1.77968e-06	7.87447	decreased in ARID1A mutant
TIMM8A	-0.737365	9.92028	-5.44969	5.04568e-08	1.79435e-06	7.86562	decreased in ARID1A mutant
MACROD1	0.737141	9.04918	5.44804	5.09291e-08	1.80929e-06	7.8567	increased in ARID1A mutant
ZNF845	-0.73701	8.48624	-5.44707	5.12074e-08	1.81731e-06	7.85148	decreased in ARID1A mutant
PDCD10	-0.736642	10.4724	-5.44435	5.19952e-08	1.84338e-06	7.83686	decreased in ARID1A mutant
TUSC4	-0.736522	10.9448	-5.44346	5.22558e-08	1.85072e-06	7.83208	decreased in ARID1A mutant
LOC653874	-0.73628	10.6618	-5.44167	5.27837e-08	1.86751e-06	7.82245	decreased in ARID1A mutant
LOC100129552	-0.736211	10.0373	-5.44116	5.2935e-08	1.87095e-06	7.81971	decreased in ARID1A mutant
GNPDA1	-0.735636	11.9153	-5.43691	5.42115e-08	1.91411e-06	7.79689	decreased in ARID1A mutant
CRYZ	-0.734962	11.6378	-5.43193	5.57478e-08	1.96634e-06	7.77014	decreased in ARID1A mutant
SNORD36A	-0.734913	10.4527	-5.43157	5.58607e-08	1.96832e-06	7.7682	decreased in ARID1A mutant
S100A3	-0.73453	8.66829	-5.42874	5.67543e-08	1.99778e-06	7.75301	decreased in ARID1A mutant
ILKAP	-0.734369	8.76837	-5.42755	5.71341e-08	2.00831e-06	7.74662	decreased in ARID1A mutant
OSGIN2	0.734354	9.38132	5.42743	5.71698e-08	2.00831e-06	7.74602	increased in ARID1A mutant
LOC389517	-0.734205	10.0071	-5.42633	5.75232e-08	2.01868e-06	7.74012	decreased in ARID1A mutant
AIMP2	-0.73413	12.017	-5.42578	5.77005e-08	2.02285e-06	7.73718	decreased in ARID1A mutant
CHAC2	-0.733586	9.08269	-5.42176	5.90141e-08	2.06681e-06	7.71563	decreased in ARID1A mutant
MYADM	0.73329	10.3398	5.41958	5.97404e-08	2.09013e-06	7.70392	increased in ARID1A mutant
TSPAN14	-0.733002	8.87247	-5.41745	6.04558e-08	2.11302e-06	7.69252	decreased in ARID1A mutant
IQCC	-0.732943	8.96536	-5.41701	6.0604e-08	2.11607e-06	7.69018	decreased in ARID1A mutant
DCK	-0.731034	9.60878	-5.4029	6.55709e-08	2.28526e-06	7.61478	decreased in ARID1A mutant
SNORD76	-0.73103	8.28404	-5.40287	6.55819e-08	2.28526e-06	7.61462	decreased in ARID1A mutant
RAB38	-0.730951	9.64393	-5.40228	6.57981e-08	2.29049e-06	7.61147	decreased in ARID1A mutant
MCM8	-0.730721	11.306	-5.40059	6.64222e-08	2.30989e-06	7.60243	decreased in ARID1A mutant
LOC645157	-0.730646	13.8287	-5.40003	6.66284e-08	2.31473e-06	7.59947	decreased in ARID1A mutant
PKM2	0.730523	11.3069	5.39912	6.69675e-08	2.32418e-06	7.59461	increased in ARID1A mutant
CLSTN1	0.729529	9.68103	5.39178	6.97644e-08	2.41883e-06	7.55545	increased in ARID1A mutant
SH3BGRL3	0.72846	10.5827	5.38388	7.28979e-08	2.52494e-06	7.5134	increased in ARID1A mutant
LUZP1	-0.728243	9.59535	-5.38227	7.35508e-08	2.54501e-06	7.50487	decreased in ARID1A mutant
DNAL1	-0.728039	9.1121	-5.38077	7.41695e-08	2.56385e-06	7.49686	decreased in ARID1A mutant
SURF4	0.727928	10.3792	5.37994	7.45091e-08	2.57302e-06	7.49248	increased in ARID1A mutant
POLR2G	-0.727776	12.8192	-5.37882	7.4976e-08	2.58656e-06	7.48651	decreased in ARID1A mutant
LTBR	0.727637	10.5018	5.37779	7.54054e-08	2.59878e-06	7.48104	increased in ARID1A mutant
LY6E	0.727588	12.1646	5.37743	7.55577e-08	2.60144e-06	7.47911	increased in ARID1A mutant
SNORD35B	-0.727407	8.21733	-5.3761	7.61181e-08	2.61813e-06	7.47204	decreased in ARID1A mutant
MTHFD2L	-0.727369	9.39658	-5.37581	7.62372e-08	2.61962e-06	7.47055	decreased in ARID1A mutant
MRPL30	-0.727187	9.9159	-5.37447	7.68096e-08	2.63667e-06	7.46339	decreased in ARID1A mutant
SNORA11B	-0.727151	8.03	-5.3742	7.69215e-08	2.6379e-06	7.462	decreased in ARID1A mutant
LOC729978	-0.726981	10.4639	-5.37294	7.74612e-08	2.65378e-06	7.45531	decreased in ARID1A mutant
UBE2Z	0.726783	9.09485	5.37148	7.80912e-08	2.67271e-06	7.44756	increased in ARID1A mutant
LOC644937	-0.726692	12.0766	-5.37081	7.83851e-08	2.68012e-06	7.44396	decreased in ARID1A mutant
SLC16A10	-0.726648	8.97671	-5.37049	7.85247e-08	2.68224e-06	7.44226	decreased in ARID1A mutant
CREM	-0.726593	8.45599	-5.37008	7.87039e-08	2.68253e-06	7.44008	decreased in ARID1A mutant
TOMM22	-0.726576	12.5596	-5.36995	7.87575e-08	2.68253e-06	7.43943	decreased in ARID1A mutant
ASMTL	0.726574	9.24087	5.36993	7.87656e-08	2.68253e-06	7.43933	increased in ARID1A mutant
SNORD3D	-0.726443	11.0674	-5.36897	7.91875e-08	2.69261e-06	7.43422	decreased in ARID1A mutant
CSAG2	-0.726434	8.15377	-5.3689	7.92174e-08	2.69261e-06	7.43386	decreased in ARID1A mutant
RRP8	-0.726391	9.07097	-5.36858	7.9358e-08	2.69474e-06	7.43216	decreased in ARID1A mutant
MRPL14	-0.726203	11.7405	-5.36719	7.99714e-08	2.71291e-06	7.42479	decreased in ARID1A mutant
DSC2	-0.725815	8.95259	-5.36433	8.12504e-08	2.7536e-06	7.40961	decreased in ARID1A mutant
BZW2	-0.725718	12.454	-5.36361	8.15734e-08	2.76184e-06	7.40582	decreased in ARID1A mutant
TPRG1L	0.725542	10.759	5.36231	8.21639e-08	2.77912e-06	7.39892	increased in ARID1A mutant
LOC407835	0.725186	9.00602	5.35968	8.33702e-08	2.81716e-06	7.38497	increased in ARID1A mutant
C21orf55	-0.724706	13.3076	-5.35613	8.5022e-08	2.87018e-06	7.3662	decreased in ARID1A mutant
GRN	0.724412	9.7229	5.35396	8.60502e-08	2.90206e-06	7.35471	increased in ARID1A mutant
C2orf64	-0.724225	9.32954	-5.35257	8.67122e-08	2.92154e-06	7.34737	decreased in ARID1A mutant
CCDC138	-0.723865	8.94955	-5.34992	8.79945e-08	2.96186e-06	7.33333	decreased in ARID1A mutant
NAB2	0.723741	9.14297	5.349	8.8443e-08	2.97406e-06	7.32847	increased in ARID1A mutant
C9orf69	0.723516	9.03557	5.34733	8.9259e-08	2.99858e-06	7.31968	increased in ARID1A mutant
LOC100133233	-0.72332	13.3731	-5.34588	8.9977e-08	3.01977e-06	7.31202	decreased in ARID1A mutant
SFXN4	-0.72305	10.5155	-5.34389	9.09737e-08	3.05026e-06	7.30148	decreased in ARID1A mutant
EIF2B3	-0.722733	9.63645	-5.34155	9.21545e-08	3.08686e-06	7.28915	decreased in ARID1A mutant
AP3M2	-0.722511	9.23173	-5.33991	9.29925e-08	3.11192e-06	7.28049	decreased in ARID1A mutant
LOC137107	-0.722434	11.2056	-5.33934	9.32871e-08	3.11876e-06	7.27747	decreased in ARID1A mutant
PSAT1	-0.722159	10.7759	-5.33731	9.4338e-08	3.15085e-06	7.26675	decreased in ARID1A mutant
TRAM2	0.722048	8.79287	5.33649	9.47653e-08	3.16207e-06	7.26243	increased in ARID1A mutant
MRPL54	-0.721937	11.524	-5.33567	9.51946e-08	3.17334e-06	7.25811	decreased in ARID1A mutant
LOC402677	-0.721512	10.3316	-5.33253	9.68557e-08	3.2256e-06	7.24156	decreased in ARID1A mutant
LOC653829	-0.721354	8.58826	-5.33136	9.74825e-08	3.24336e-06	7.23539	decreased in ARID1A mutant
LAMA5	-0.721249	10.6667	-5.33058	9.7899e-08	3.25408e-06	7.23131	decreased in ARID1A mutant
BUD13	-0.720965	8.83347	-5.32849	9.90352e-08	3.28869e-06	7.22028	decreased in ARID1A mutant
LDOC1L	0.720876	9.07105	5.32782	9.93966e-08	3.29753e-06	7.2168	increased in ARID1A mutant
HS.279842	-0.720784	9.4599	-5.32714	9.977e-08	3.30675e-06	7.21321	decreased in ARID1A mutant
TMBIM4	-0.720715	11.4678	-5.32663	1.0005e-07	3.31034e-06	7.21053	decreased in ARID1A mutant
RETSAT	0.72071	8.94856	5.3266	1.0007e-07	3.31034e-06	7.21034	increased in ARID1A mutant
AXL	0.720324	10.138	5.32375	1.01652e-07	3.35947e-06	7.19534	increased in ARID1A mutant
LOC642947	-0.719967	12.5943	-5.32111	1.03139e-07	3.40535e-06	7.18145	decreased in ARID1A mutant
BOLA3	-0.719421	12.4846	-5.31707	1.05451e-07	3.47836e-06	7.16026	decreased in ARID1A mutant
SNORA63	-0.719304	8.9167	-5.3162	1.05955e-07	3.49167e-06	7.15569	decreased in ARID1A mutant
TTC33	-0.718601	8.9908	-5.31101	1.0902e-07	3.58927e-06	7.12843	decreased in ARID1A mutant
GABARAPL1	0.71765	9.03587	5.30398	1.13302e-07	3.7267e-06	7.09159	increased in ARID1A mutant
MT1B	0.716853	7.72261	5.29809	1.17019e-07	3.84529e-06	7.06073	increased in ARID1A mutant
LOC440991	-0.716785	12.1802	-5.29759	1.1734e-07	3.85009e-06	7.05811	decreased in ARID1A mutant
STIL	-0.716775	10.9618	-5.29752	1.17388e-07	3.85009e-06	7.05773	decreased in ARID1A mutant
STXBP2	0.716625	9.41999	5.2964	1.18105e-07	3.86995e-06	7.0519	increased in ARID1A mutant
RABEPK	-0.715752	12.4027	-5.28995	1.22347e-07	4.00515e-06	7.01817	decreased in ARID1A mutant
CTSD	0.715184	9.07074	5.28576	1.25185e-07	4.09419e-06	6.99625	increased in ARID1A mutant
DUSP11	-0.714941	10.1182	-5.28396	1.26422e-07	4.13074e-06	6.98685	decreased in ARID1A mutant
KIF20B	-0.714887	10.1981	-5.28356	1.26697e-07	4.13581e-06	6.98478	decreased in ARID1A mutant
C20orf72	-0.71471	10.2692	-5.28226	1.27603e-07	4.16148e-06	6.97796	decreased in ARID1A mutant
PTPMT1	-0.714685	11.5455	-5.28207	1.27732e-07	4.16175e-06	6.977	decreased in ARID1A mutant
SAP30	-0.71465	9.59602	-5.28181	1.27913e-07	4.16372e-06	6.97565	decreased in ARID1A mutant
SOD2	-0.713973	9.60401	-5.27681	1.31453e-07	4.27495e-06	6.94955	decreased in ARID1A mutant
DAGLB	-0.71389	9.17605	-5.2762	1.31894e-07	4.28525e-06	6.94635	decreased in ARID1A mutant
CBX6	0.713819	10.5862	5.27567	1.32271e-07	4.29347e-06	6.94362	increased in ARID1A mutant
FLJ44124	-0.713458	12.0658	-5.273	1.34213e-07	4.35244e-06	6.92969	decreased in ARID1A mutant
CCDC58	-0.713416	11.7219	-5.27269	1.34437e-07	4.35562e-06	6.9281	decreased in ARID1A mutant
FDPS	-0.712998	10.4173	-5.2696	1.36719e-07	4.4254e-06	6.91201	decreased in ARID1A mutant
TMEM134	0.712529	9.57471	5.26613	1.39329e-07	4.50566e-06	6.89394	increased in ARID1A mutant
ZNF773	-0.71201	8.3703	-5.2623	1.42268e-07	4.59641e-06	6.87399	decreased in ARID1A mutant
AHR	-0.711481	10.9235	-5.25839	1.45321e-07	4.69069e-06	6.8537	decreased in ARID1A mutant
LOC100132564	-0.711401	8.12394	-5.25779	1.45794e-07	4.70156e-06	6.8506	decreased in ARID1A mutant
ENPP4	-0.711223	9.39296	-5.25648	1.46836e-07	4.73075e-06	6.84379	decreased in ARID1A mutant
KRR1	0.710692	9.54375	5.25256	1.50001e-07	4.82822e-06	6.82342	increased in ARID1A mutant
BNIP1	-0.710003	8.88666	-5.24746	1.54209e-07	4.95906e-06	6.79698	decreased in ARID1A mutant
TMEM180	-0.709804	9.03317	-5.246	1.5544e-07	4.99398e-06	6.78939	decreased in ARID1A mutant
PPARG	-0.709765	8.83953	-5.2457	1.55688e-07	4.99493e-06	6.78787	decreased in ARID1A mutant
DEM1	-0.709753	9.92098	-5.24562	1.55758e-07	4.99493e-06	6.78744	decreased in ARID1A mutant
ENOPH1	-0.709451	11.5305	-5.24339	1.57656e-07	5.05112e-06	6.77586	decreased in ARID1A mutant
GRINA	0.708961	10.2033	5.23976	1.60783e-07	5.14654e-06	6.7571	increased in ARID1A mutant
PSMG3	-0.708926	9.09467	-5.2395	1.6101e-07	5.14905e-06	6.75575	decreased in ARID1A mutant
EFNA1	-0.708847	8.91514	-5.23892	1.61515e-07	5.16043e-06	6.75276	decreased in ARID1A mutant
ELP2	-0.708576	10.442	-5.23692	1.63282e-07	5.21207e-06	6.74236	decreased in ARID1A mutant
TPP1	0.708501	9.35199	5.23636	1.63772e-07	5.21718e-06	6.73951	increased in ARID1A mutant
LOC100132728	-0.708494	11.4517	-5.23631	1.63818e-07	5.21718e-06	6.73923	decreased in ARID1A mutant
LOC643882	-0.708482	8.50373	-5.23622	1.63895e-07	5.21718e-06	6.73879	decreased in ARID1A mutant
IFITM2	0.707974	13.5285	5.23247	1.67258e-07	5.31937e-06	6.71938	increased in ARID1A mutant
ATP5J2	-0.70795	13.1054	-5.23229	1.67422e-07	5.31967e-06	6.71845	decreased in ARID1A mutant
C16orf61	-0.707775	13.1319	-5.231	1.68599e-07	5.35094e-06	6.71175	decreased in ARID1A mutant
ZNF22	-0.707758	9.90841	-5.23087	1.68715e-07	5.35094e-06	6.7111	decreased in ARID1A mutant
CCDC5	-0.707722	9.75487	-5.23061	1.68956e-07	5.35368e-06	6.70973	decreased in ARID1A mutant
GTF3C1	0.707274	8.73017	5.2273	1.72006e-07	5.44532e-06	6.69265	increased in ARID1A mutant
PPIL1	-0.706994	11.0074	-5.22522	1.73944e-07	5.50166e-06	6.68194	decreased in ARID1A mutant
SNAPC1	-0.706671	8.82373	-5.22284	1.76198e-07	5.56786e-06	6.66964	decreased in ARID1A mutant
COPS3	-0.70659	12.3771	-5.22224	1.76774e-07	5.58096e-06	6.66653	decreased in ARID1A mutant
METRN	0.706153	8.94656	5.21901	1.79884e-07	5.67396e-06	6.64987	increased in ARID1A mutant
NEK2	-0.706099	11.0531	-5.21861	1.8027e-07	5.68096e-06	6.64782	decreased in ARID1A mutant
VDAC3	-0.705939	13.3582	-5.21743	1.81423e-07	5.71209e-06	6.64173	decreased in ARID1A mutant
SLC20A1	0.705794	11.9532	5.21636	1.82475e-07	5.74001e-06	6.63621	increased in ARID1A mutant
LOC442727	-0.705708	12.9306	-5.21572	1.83101e-07	5.75446e-06	6.63294	decreased in ARID1A mutant
PPT1	-0.705468	12.1238	-5.21395	1.84863e-07	5.80457e-06	6.62379	decreased in ARID1A mutant
SNORA6	-0.705376	8.59863	-5.21327	1.85544e-07	5.82066e-06	6.62028	decreased in ARID1A mutant
Magmas	-0.705346	11.7845	-5.21305	1.85763e-07	5.82225e-06	6.61916	decreased in ARID1A mutant
VAT1	0.705117	10.2501	5.21135	1.87468e-07	5.87037e-06	6.61043	increased in ARID1A mutant
MAP3K11	0.704979	8.76136	5.21033	1.88501e-07	5.8974e-06	6.60518	increased in ARID1A mutant
LOC201725	-0.704927	8.98177	-5.20995	1.88892e-07	5.90428e-06	6.6032	decreased in ARID1A mutant
ORC5L	-0.704553	10.0141	-5.20719	1.91723e-07	5.98738e-06	6.58899	decreased in ARID1A mutant
C6orf153	-0.703904	11.7701	-5.20239	1.96741e-07	6.13853e-06	6.56432	decreased in ARID1A mutant
LOC648659	-0.703732	12.0051	-5.20111	1.98097e-07	6.17526e-06	6.55777	decreased in ARID1A mutant
NCK1	-0.703692	10.6826	-5.20082	1.98407e-07	6.17936e-06	6.55627	decreased in ARID1A mutant
ISCA2	-0.703501	9.10595	-5.19941	1.9992e-07	6.2209e-06	6.54902	decreased in ARID1A mutant
DUS4L	-0.703391	9.27471	-5.1986	2.00798e-07	6.24261e-06	6.54483	decreased in ARID1A mutant
LOC644799	0.703196	9.88708	5.19715	2.02364e-07	6.28564e-06	6.53741	increased in ARID1A mutant
LOC100130003	-0.702694	14.0433	-5.19345	2.06438e-07	6.40642e-06	6.51838	decreased in ARID1A mutant
LLPH	-0.701671	11.2615	-5.18588	2.14993e-07	6.66594e-06	6.47961	decreased in ARID1A mutant
RALGDS	0.701552	9.28552	5.185	2.16013e-07	6.69157e-06	6.4751	increased in ARID1A mutant
MTMR6	-0.701504	9.84754	-5.18465	2.16418e-07	6.69812e-06	6.47331	decreased in ARID1A mutant
CDH1	-0.701291	9.19518	-5.18307	2.18259e-07	6.74907e-06	6.46522	decreased in ARID1A mutant
LOC643550	-0.701077	8.88584	-5.18149	2.20115e-07	6.80036e-06	6.45714	decreased in ARID1A mutant
NENF	-0.701005	12.028	-5.18096	2.20745e-07	6.8089e-06	6.45441	decreased in ARID1A mutant
SHROOM4	-0.701	10.6502	-5.18093	2.20785e-07	6.8089e-06	6.45424	decreased in ARID1A mutant
RTTN	-0.700976	9.84765	-5.18075	2.20998e-07	6.8094e-06	6.45332	decreased in ARID1A mutant
HOXA9	-0.700937	10.4902	-5.18046	2.21342e-07	6.81394e-06	6.45183	decreased in ARID1A mutant
OR51B5	-0.700819	8.06459	-5.17959	2.22379e-07	6.83978e-06	6.44737	decreased in ARID1A mutant
NGFRAP1	0.700667	11.2704	5.17846	2.23721e-07	6.87496e-06	6.44162	increased in ARID1A mutant
FAM63A	-0.700602	9.19077	-5.17799	2.24293e-07	6.88307e-06	6.43919	decreased in ARID1A mutant
RFC3	-0.700592	9.38464	-5.17791	2.24383e-07	6.88307e-06	6.4388	decreased in ARID1A mutant
DPM3	-0.70005	10.4454	-5.17391	2.29249e-07	7.02612e-06	6.41832	decreased in ARID1A mutant
OGT	-0.699992	9.10024	-5.17348	2.29778e-07	7.03609e-06	6.41612	decreased in ARID1A mutant
IRX4	-0.699518	8.397	-5.16997	2.34126e-07	7.16288e-06	6.39823	decreased in ARID1A mutant
ZRANB2	-0.699489	10.9234	-5.16976	2.344e-07	7.16493e-06	6.39711	decreased in ARID1A mutant
PHB2	-0.699307	12.1828	-5.16841	2.36092e-07	7.21028e-06	6.39025	decreased in ARID1A mutant
SNORD25	-0.69928	9.75497	-5.16821	2.36344e-07	7.21161e-06	6.38923	decreased in ARID1A mutant
MRPS10	-0.698998	11.9358	-5.16613	2.3899e-07	7.28593e-06	6.3786	decreased in ARID1A mutant
CDK6	-0.698921	9.54047	-5.16556	2.39724e-07	7.30187e-06	6.37567	decreased in ARID1A mutant
GTF2H2	-0.698199	9.40647	-5.16022	2.46656e-07	7.5064e-06	6.34847	decreased in ARID1A mutant
HS.535360	-0.698145	8.44005	-5.15983	2.47179e-07	7.51573e-06	6.34644	decreased in ARID1A mutant
ZWILCH	-0.697998	9.72435	-5.15874	2.48622e-07	7.55295e-06	6.34089	decreased in ARID1A mutant
DAPP1	-0.697963	11.5825	-5.15848	2.48965e-07	7.55675e-06	6.33957	decreased in ARID1A mutant
GEMIN6	-0.697433	11.3101	-5.15456	2.54221e-07	7.70953e-06	6.31963	decreased in ARID1A mutant
LOC652904	-0.697151	9.82547	-5.15248	2.57066e-07	7.78898e-06	6.30901	decreased in ARID1A mutant
LOC440354	-0.697039	10.796	-5.15165	2.58206e-07	7.81665e-06	6.30479	decreased in ARID1A mutant
IBTK	-0.696526	10.2904	-5.14786	2.63479e-07	7.96932e-06	6.2855	decreased in ARID1A mutant
TMEM62	-0.696322	8.88033	-5.14635	2.65601e-07	8.02648e-06	6.27785	decreased in ARID1A mutant
SNORA64	-0.696102	8.2769	-5.14473	2.67909e-07	8.08591e-06	6.26959	decreased in ARID1A mutant
F3	-0.69609	8.5872	-5.14464	2.68035e-07	8.08591e-06	6.26914	decreased in ARID1A mutant
ARF3	0.69566	9.91388	5.14146	2.72618e-07	8.21214e-06	6.25296	increased in ARID1A mutant
APOD	0.695653	7.71275	5.1414	2.72694e-07	8.21214e-06	6.2527	increased in ARID1A mutant
CENPQ	-0.695594	9.52467	-5.14097	2.73328e-07	8.22408e-06	6.25048	decreased in ARID1A mutant
OSGEP	-0.695433	8.49826	-5.13978	2.75055e-07	8.26885e-06	6.24447	decreased in ARID1A mutant
CSAG3A	-0.695275	9.06928	-5.13861	2.76778e-07	8.31344e-06	6.23851	decreased in ARID1A mutant
C8orf38	-0.695169	9.87332	-5.13783	2.77929e-07	8.34077e-06	6.23455	decreased in ARID1A mutant
C1orf61	-0.695133	8.51303	-5.13757	2.78319e-07	8.34522e-06	6.23322	decreased in ARID1A mutant
S100A11	0.695043	10.9922	5.1369	2.79311e-07	8.36772e-06	6.22982	increased in ARID1A mutant
NARS2	-0.695006	9.83454	-5.13663	2.79715e-07	8.37258e-06	6.22844	decreased in ARID1A mutant
ELL3	-0.694646	8.85178	-5.13396	2.83704e-07	8.48464e-06	6.21493	decreased in ARID1A mutant
NTSR1	0.694198	11.2595	5.13066	2.88734e-07	8.6276e-06	6.19816	increased in ARID1A mutant
MED31	-0.694062	10.186	-5.12965	2.90283e-07	8.66641e-06	6.19306	decreased in ARID1A mutant
ZNF786	-0.693846	9.55384	-5.12805	2.92755e-07	8.73269e-06	6.18497	decreased in ARID1A mutant
GNG12	0.69361	9.02436	5.12631	2.95476e-07	8.80624e-06	6.17614	increased in ARID1A mutant
MST4	-0.693359	10.5711	-5.12446	2.984e-07	8.88573e-06	6.16675	decreased in ARID1A mutant
LOC732360	-0.693243	8.86582	-5.12359	2.99767e-07	8.91877e-06	6.16239	decreased in ARID1A mutant
CCDC59	-0.693077	12.576	-5.12237	3.01724e-07	8.96929e-06	6.15618	decreased in ARID1A mutant
MUM1L1	-0.69261	8.35696	-5.11892	3.07296e-07	9.12708e-06	6.13872	decreased in ARID1A mutant
SCARNA12	-0.692348	8.51967	-5.11698	3.10464e-07	9.21027e-06	6.12894	decreased in ARID1A mutant
PDS5A	0.692335	10.1856	5.11688	3.10629e-07	9.21027e-06	6.12843	increased in ARID1A mutant
BAT2	0.692265	8.5499	5.11637	3.11477e-07	9.21988e-06	6.12583	increased in ARID1A mutant
MBTPS1	0.692264	9.9335	5.11636	3.11487e-07	9.21988e-06	6.1258	increased in ARID1A mutant
NMRAL1	-0.692242	10.8361	-5.1162	3.11753e-07	9.21988e-06	6.12499	decreased in ARID1A mutant
FAM107B	-0.691987	8.84725	-5.11431	3.1489e-07	9.30472e-06	6.11544	decreased in ARID1A mutant
LRRC26	-0.691785	9.02419	-5.11282	3.17392e-07	9.37064e-06	6.10789	decreased in ARID1A mutant
PTBP2	-0.690988	8.56811	-5.10693	3.27433e-07	9.65886e-06	6.07818	decreased in ARID1A mutant
NHP2	-0.690868	12.3173	-5.10605	3.28971e-07	9.69596e-06	6.07371	decreased in ARID1A mutant
HMGN2	-0.69079	12.0277	-5.10546	3.29984e-07	9.71754e-06	6.07078	decreased in ARID1A mutant
DUS2L	-0.690696	9.28479	-5.10477	3.31192e-07	9.7448e-06	6.06729	decreased in ARID1A mutant
FANCE	-0.690518	9.41676	-5.10346	3.33503e-07	9.80446e-06	6.06066	decreased in ARID1A mutant
SHRM	-0.690058	8.83184	-5.10006	3.39551e-07	9.9738e-06	6.04352	decreased in ARID1A mutant
SLC44A4	-0.689988	11.5701	-5.09954	3.40478e-07	9.99256e-06	6.04092	decreased in ARID1A mutant
PSMC6	-0.689888	11.4896	-5.0988	3.41817e-07	1.00233e-05	6.03718	decreased in ARID1A mutant
LOC388122	-0.689771	9.91007	-5.09794	3.43376e-07	1.00605e-05	6.03284	decreased in ARID1A mutant
PCDHB9	-0.689685	8.48556	-5.0973	3.4453e-07	1.00858e-05	6.02964	decreased in ARID1A mutant
USP3	-0.689565	10.7865	-5.09641	3.46154e-07	1.01248e-05	6.02515	decreased in ARID1A mutant
EXO1	-0.68915	8.79165	-5.09334	3.51807e-07	1.02815e-05	6.0097	decreased in ARID1A mutant
GPR1	-0.688265	9.61329	-5.0868	3.64149e-07	1.06332e-05	5.97683	decreased in ARID1A mutant
FLYWCH2	0.688203	9.19335	5.08634	3.65034e-07	1.065e-05	5.97451	increased in ARID1A mutant
HLA-F	0.688141	9.41954	5.08588	3.65917e-07	1.06668e-05	5.97221	increased in ARID1A mutant
LOC646093	-0.68787	8.81362	-5.08389	3.69791e-07	1.07706e-05	5.96217	decreased in ARID1A mutant
KRTCAP2	-0.687792	11.861	-5.08331	3.70921e-07	1.07945e-05	5.95926	decreased in ARID1A mutant
RAB3GAP1	0.687589	9.80425	5.08181	3.73861e-07	1.08709e-05	5.95173	increased in ARID1A mutant
BBS4	-0.686284	8.61173	-5.07216	3.93317e-07	1.1427e-05	5.90336	decreased in ARID1A mutant
PPP4C	-0.685985	11.7554	-5.06995	3.97916e-07	1.15509e-05	5.89228	decreased in ARID1A mutant
VCL	0.685785	10.7521	5.06847	4.01022e-07	1.16247e-05	5.88486	increased in ARID1A mutant
CPSF3	-0.685778	11.9358	-5.06842	4.01128e-07	1.16247e-05	5.88461	decreased in ARID1A mutant
HSPA4L	-0.685406	9.72129	-5.06567	4.06964e-07	1.17839e-05	5.87084	decreased in ARID1A mutant
UGCG	0.685259	9.55678	5.06459	4.09283e-07	1.18411e-05	5.86543	increased in ARID1A mutant
PSRC1	-0.685046	8.9018	-5.06302	4.12676e-07	1.19236e-05	5.85756	decreased in ARID1A mutant
MIR1978	0.685037	13.0899	5.06295	4.1282e-07	1.19236e-05	5.85722	increased in ARID1A mutant
INTS7	-0.684412	8.63217	-5.05833	4.22948e-07	1.22059e-05	5.83412	decreased in ARID1A mutant
ZCCHC7	-0.68411	10.0764	-5.0561	4.27922e-07	1.2336e-05	5.82298	decreased in ARID1A mutant
EMP3	0.684095	12.1176	5.05599	4.2817e-07	1.2336e-05	5.82242	increased in ARID1A mutant
AZIN1	-0.683977	10.8952	-5.05512	4.30131e-07	1.23822e-05	5.81807	decreased in ARID1A mutant
POLR2H	-0.683874	13.3913	-5.05435	4.31856e-07	1.24215e-05	5.81425	decreased in ARID1A mutant
SMUG1	-0.683834	10.96	-5.05405	4.32531e-07	1.24306e-05	5.81277	decreased in ARID1A mutant
WDR61	-0.683638	11.9107	-5.05261	4.35822e-07	1.25148e-05	5.80554	decreased in ARID1A mutant
TMEM111	-0.683574	10.2497	-5.05213	4.36907e-07	1.25356e-05	5.80317	decreased in ARID1A mutant
CARS2	-0.683406	8.43069	-5.05089	4.39754e-07	1.26068e-05	5.79698	decreased in ARID1A mutant
MRPL49	-0.683288	10.3057	-5.05002	4.41768e-07	1.2654e-05	5.79263	decreased in ARID1A mutant
MRPL27	-0.683114	10.2344	-5.04873	4.44749e-07	1.27268e-05	5.78622	decreased in ARID1A mutant
ZNF800	-0.683097	9.1832	-5.04861	4.45044e-07	1.27268e-05	5.78558	decreased in ARID1A mutant
CPVL	-0.682718	9.16458	-5.04581	4.51609e-07	1.29038e-05	5.77163	decreased in ARID1A mutant
HOOK2	0.682499	8.45652	5.04419	4.55443e-07	1.30027e-05	5.76357	increased in ARID1A mutant
LOC400446	-0.68246	9.66313	-5.0439	4.5614e-07	1.30118e-05	5.76211	decreased in ARID1A mutant
ABCC3	0.682428	8.75429	5.04366	4.56704e-07	1.30172e-05	5.76094	increased in ARID1A mutant
CRBN	-0.681514	9.45456	-5.03691	4.73101e-07	1.34735e-05	5.72732	decreased in ARID1A mutant
LOC389901	-0.681012	9.86159	-5.0332	4.82354e-07	1.37257e-05	5.70887	decreased in ARID1A mutant
FABP5L2	-0.68075	13.3321	-5.03127	4.87253e-07	1.38537e-05	5.69924	decreased in ARID1A mutant
ZNF549	-0.68066	12.0906	-5.03059	4.88963e-07	1.38909e-05	5.6959	decreased in ARID1A mutant
C6orf192	-0.680371	9.71071	-5.02846	4.94425e-07	1.40345e-05	5.68532	decreased in ARID1A mutant
SKP2	-0.680161	10.3018	-5.02691	4.98448e-07	1.41288e-05	5.67759	decreased in ARID1A mutant
NSDHL	-0.680155	10.3011	-5.02686	4.98563e-07	1.41288e-05	5.67737	decreased in ARID1A mutant
STX7	-0.679656	9.04467	-5.02318	5.0824e-07	1.43912e-05	5.65906	decreased in ARID1A mutant
ARGLU1	-0.679082	10.8543	-5.01893	5.19592e-07	1.47007e-05	5.63801	decreased in ARID1A mutant
VTI1B	-0.678864	10.0026	-5.01732	5.23963e-07	1.48122e-05	5.63003	decreased in ARID1A mutant
FLJ20125	-0.678696	9.19831	-5.01608	5.27366e-07	1.48962e-05	5.62387	decreased in ARID1A mutant
TGFA	-0.6786	9.23368	-5.01537	5.29314e-07	1.49391e-05	5.62035	decreased in ARID1A mutant
BLVRA	0.678532	11.1772	5.01487	5.30695e-07	1.49658e-05	5.61787	increased in ARID1A mutant
C1orf63	-0.678502	8.16134	-5.01465	5.31304e-07	1.49708e-05	5.61678	decreased in ARID1A mutant
EXOSC9	-0.67772	11.7066	-5.00887	5.47513e-07	1.5415e-05	5.58815	decreased in ARID1A mutant
LOC729832	-0.677323	8.48916	-5.00593	5.55928e-07	1.56392e-05	5.57362	decreased in ARID1A mutant
CTXN1	0.677195	12.0804	5.00499	5.58653e-07	1.57031e-05	5.56896	increased in ARID1A mutant
LOC647389	-0.676472	9.15389	-4.99965	5.74354e-07	1.61313e-05	5.54256	decreased in ARID1A mutant
ZNF860	-0.675956	8.63384	-4.99583	5.8584e-07	1.64406e-05	5.52371	decreased in ARID1A mutant
PEBP1	0.675926	12.3005	4.99561	5.86495e-07	1.64456e-05	5.52264	increased in ARID1A mutant
CENPA	-0.675253	9.71179	-4.99063	6.01815e-07	1.68615e-05	5.49808	decreased in ARID1A mutant
UBE2F	-0.675093	10.8321	-4.98945	6.05506e-07	1.69512e-05	5.49226	decreased in ARID1A mutant
KTELC1	-0.675033	9.52661	-4.98901	6.06894e-07	1.69764e-05	5.49008	decreased in ARID1A mutant
TMEM51	-0.674849	10.4355	-4.98765	6.11182e-07	1.70825e-05	5.48338	decreased in ARID1A mutant
SLC35A3	-0.674784	9.7316	-4.98717	6.12705e-07	1.71112e-05	5.48101	decreased in ARID1A mutant
POLR1C	-0.67465	11.1773	-4.98618	6.15862e-07	1.71855e-05	5.47611	decreased in ARID1A mutant
FAM127A	0.67462	10.0834	4.98596	6.16557e-07	1.71885e-05	5.47504	increased in ARID1A mutant
FKBP9L	0.674603	9.21987	4.98583	6.1696e-07	1.71885e-05	5.47441	increased in ARID1A mutant
KIF15	-0.674564	8.84322	-4.98554	6.17891e-07	1.71969e-05	5.47298	decreased in ARID1A mutant
ZNF195	-0.674548	9.53772	-4.98542	6.18258e-07	1.71969e-05	5.47241	decreased in ARID1A mutant
THG1L	-0.674477	9.39571	-4.9849	6.1995e-07	1.72301e-05	5.46981	decreased in ARID1A mutant
LIFR	0.674358	8.21761	4.98402	6.2276e-07	1.72943e-05	5.4655	increased in ARID1A mutant
B3GNT5	-0.673945	8.18274	-4.98097	6.32659e-07	1.75551e-05	5.45049	decreased in ARID1A mutant
RDH11	-0.673911	11.7703	-4.98072	6.33486e-07	1.7564e-05	5.44924	decreased in ARID1A mutant
TXNDC12	-0.673835	11.5112	-4.98015	6.35334e-07	1.76012e-05	5.44647	decreased in ARID1A mutant
C7orf38	-0.67354	8.5444	-4.97797	6.42539e-07	1.77865e-05	5.43573	decreased in ARID1A mutant
NAE1	-0.673292	11.6748	-4.97614	6.4865e-07	1.79413e-05	5.42672	decreased in ARID1A mutant
TMEM205	-0.673045	10.6651	-4.97432	6.54771e-07	1.80962e-05	5.41778	decreased in ARID1A mutant
RPS10P3	-0.67271	10.4847	-4.97184	6.63201e-07	1.83145e-05	5.4056	decreased in ARID1A mutant
SS18L2	-0.67264	12.7201	-4.97132	6.64982e-07	1.83491e-05	5.40304	decreased in ARID1A mutant
UTRN	0.672525	8.18188	4.97047	6.67893e-07	1.84147e-05	5.39889	increased in ARID1A mutant
TMEM93	-0.672298	10.9597	-4.96879	6.73706e-07	1.85602e-05	5.39064	decreased in ARID1A mutant
SLC2A4RG	-0.67176	9.19279	-4.96482	6.87662e-07	1.89176e-05	5.37112	decreased in ARID1A mutant
AGPAT2	0.671755	9.2871	4.96478	6.87774e-07	1.89176e-05	5.37096	increased in ARID1A mutant
ASPH	0.671712	9.26984	4.96447	6.88902e-07	1.89336e-05	5.3694	increased in ARID1A mutant
C8orf76	-0.671628	12.3447	-4.96384	6.91124e-07	1.89796e-05	5.36633	decreased in ARID1A mutant
NR1H3	-0.671274	9.10727	-4.96123	7.00497e-07	1.92217e-05	5.35351	decreased in ARID1A mutant
ZNF518A	-0.6712	9.45094	-4.96068	7.0247e-07	1.92523e-05	5.35083	decreased in ARID1A mutant
RBM18	-0.67119	9.90437	-4.96061	7.02723e-07	1.92523e-05	5.35049	decreased in ARID1A mutant
CCNK	0.670946	10.8958	4.9588	7.09299e-07	1.94171e-05	5.34162	increased in ARID1A mutant
MRRF	-0.670879	9.5616	-4.95831	7.11085e-07	1.94506e-05	5.33923	decreased in ARID1A mutant
LOC85389	-0.670754	8.45948	-4.95738	7.14486e-07	1.95281e-05	5.33469	decreased in ARID1A mutant
IMPA1	-0.670598	11.4758	-4.95623	7.18728e-07	1.96286e-05	5.32905	decreased in ARID1A mutant
ERRFI1	0.670161	12.7639	4.953	7.30786e-07	1.99422e-05	5.31322	increased in ARID1A mutant
LOC92249	-0.670097	8.69079	-4.95253	7.3254e-07	1.99743e-05	5.31094	decreased in ARID1A mutant
EMG1	-0.669902	12.0261	-4.95109	7.38007e-07	2.00977e-05	5.30386	decreased in ARID1A mutant
HSPA5	0.669894	10.8206	4.95103	7.38227e-07	2.00977e-05	5.30358	increased in ARID1A mutant
DHRS2	0.669558	8.42508	4.94854	7.47703e-07	2.03396e-05	5.29144	increased in ARID1A mutant
USP38	-0.669433	10.1025	-4.94762	7.5127e-07	2.04206e-05	5.28691	decreased in ARID1A mutant
HCFC2	-0.669324	7.92031	-4.94682	7.54372e-07	2.04888e-05	5.28298	decreased in ARID1A mutant
SNORD52	-0.669153	8.50195	-4.94555	7.59294e-07	2.06064e-05	5.27679	decreased in ARID1A mutant
ATF4	-0.669116	11.9608	-4.94528	7.60346e-07	2.06187e-05	5.27548	decreased in ARID1A mutant
SNORD48	-0.669055	7.97599	-4.94482	7.62126e-07	2.06508e-05	5.27325	decreased in ARID1A mutant
KIAA1522	0.668706	8.98433	4.94225	7.72255e-07	2.09089e-05	5.26069	increased in ARID1A mutant
PPA1	-0.668602	13.4938	-4.94148	7.75314e-07	2.09753e-05	5.25692	decreased in ARID1A mutant
C2orf28	-0.668473	12.3412	-4.94053	7.79115e-07	2.10558e-05	5.25227	decreased in ARID1A mutant
HLA-E	0.66846	10.7336	4.94043	7.79505e-07	2.10558e-05	5.25179	increased in ARID1A mutant
LOC389203	-0.668282	8.35215	-4.93911	7.84793e-07	2.11821e-05	5.24536	decreased in ARID1A mutant
SNORA10	-0.668213	8.73048	-4.93861	7.86822e-07	2.12203e-05	5.2429	decreased in ARID1A mutant
LOC641849	-0.66795	12.7724	-4.93666	7.94719e-07	2.14166e-05	5.2334	decreased in ARID1A mutant
EHD1	0.667613	10.4338	4.93417	8.04922e-07	2.16746e-05	5.22126	increased in ARID1A mutant
MIR761	-0.667468	8.17568	-4.9331	8.09347e-07	2.17768e-05	5.21604	decreased in ARID1A mutant
C8orf55	-0.667366	9.45711	-4.93234	8.12488e-07	2.18444e-05	5.21236	decreased in ARID1A mutant
LOC729495	0.666716	9.08762	4.92754	8.327e-07	2.23704e-05	5.18898	increased in ARID1A mutant
LOC401074	-0.66663	8.15765	-4.92691	8.35416e-07	2.2426e-05	5.18588	decreased in ARID1A mutant
PUF60	-0.666457	12.6295	-4.92563	8.40907e-07	2.25559e-05	5.17964	decreased in ARID1A mutant
AGPS	-0.666236	9.88028	-4.92399	8.47973e-07	2.27278e-05	5.17168	decreased in ARID1A mutant
RRBP1	0.666175	9.56908	4.92354	8.49915e-07	2.27622e-05	5.16951	increased in ARID1A mutant
CRLS1	-0.666018	11.2713	-4.92238	8.54966e-07	2.28798e-05	5.16387	decreased in ARID1A mutant
ZNF239	-0.665866	8.82635	-4.92126	8.59893e-07	2.29938e-05	5.1584	decreased in ARID1A mutant
PPRC1	-0.665227	10.2997	-4.91654	8.80894e-07	2.35372e-05	5.13545	decreased in ARID1A mutant
LOC100133489	-0.665161	9.3905	-4.91604	8.83105e-07	2.35781e-05	5.13306	decreased in ARID1A mutant
CYB5R4	-0.665071	10.0951	-4.91538	8.86103e-07	2.36399e-05	5.12984	decreased in ARID1A mutant
LOC644992	-0.664818	8.37805	-4.91351	8.946e-07	2.38482e-05	5.12076	decreased in ARID1A mutant
TARBP2	-0.664747	8.87357	-4.91299	8.96987e-07	2.38934e-05	5.11822	decreased in ARID1A mutant
ERI3	-0.664618	9.60834	-4.91203	9.01364e-07	2.39857e-05	5.11359	decreased in ARID1A mutant
HBA2	0.664604	8.40597	4.91193	9.01837e-07	2.39857e-05	5.11309	increased in ARID1A mutant
CCT3	-0.66457	12.6328	-4.91168	9.02995e-07	2.3998e-05	5.11187	decreased in ARID1A mutant
CCDC102A	0.664416	8.50966	4.91054	9.08265e-07	2.41183e-05	5.10634	increased in ARID1A mutant
MST1	-0.664397	8.02762	-4.9104	9.08916e-07	2.41183e-05	5.10565	decreased in ARID1A mutant
TCF7L2	0.664306	9.04948	4.90973	9.12023e-07	2.41822e-05	5.10241	increased in ARID1A mutant
ECH1	0.664128	10.39	4.90841	9.18177e-07	2.43268e-05	5.09601	increased in ARID1A mutant
CD163L1	-0.66388	10.438	-4.90658	9.26792e-07	2.45362e-05	5.08713	decreased in ARID1A mutant
LOC653156	-0.663671	13.3746	-4.90504	9.34106e-07	2.47003e-05	5.07965	decreased in ARID1A mutant
OSBPL5	0.663662	8.45063	4.90497	9.34415e-07	2.47003e-05	5.07934	increased in ARID1A mutant
C6orf160	-0.663619	12.2419	-4.90465	9.35921e-07	2.47212e-05	5.0778	decreased in ARID1A mutant
UAP1	-0.663545	10.8434	-4.90411	9.38538e-07	2.47714e-05	5.07515	decreased in ARID1A mutant
SETDB2	-0.662431	8.53857	-4.89587	9.78703e-07	2.58118e-05	5.03529	decreased in ARID1A mutant
AP4B1	-0.662384	9.43398	-4.89553	9.8043e-07	2.58376e-05	5.03361	decreased in ARID1A mutant
CBL	0.66167	8.82835	4.89025	1.00709e-06	2.65201e-05	5.0081	increased in ARID1A mutant
TOMM6	-0.661613	13.2464	-4.88983	1.00924e-06	2.65564e-05	5.00607	decreased in ARID1A mutant
ZCCHC9	-0.661509	11.0212	-4.88906	1.01321e-06	2.66407e-05	5.00234	decreased in ARID1A mutant
CHD4	0.661369	10.2223	4.88802	1.01853e-06	2.67602e-05	4.99736	increased in ARID1A mutant
KIAA1539	0.661319	8.35251	4.88765	1.02045e-06	2.67903e-05	4.99557	increased in ARID1A mutant
FAM35A	-0.661072	8.9608	-4.88583	1.02994e-06	2.7019e-05	4.98676	decreased in ARID1A mutant
SIVA1	-0.660489	12.2431	-4.88152	1.0527e-06	2.75952e-05	4.96598	decreased in ARID1A mutant
GPR87	-0.659653	7.72925	-4.87534	1.08621e-06	2.84519e-05	4.93619	decreased in ARID1A mutant
C8orf41	-0.659464	10.4192	-4.87394	1.09392e-06	2.86114e-05	4.92946	decreased in ARID1A mutant
KIAA1524	-0.659463	8.96701	-4.87394	1.09395e-06	2.86114e-05	4.92943	decreased in ARID1A mutant
TUBA4A	-0.659301	10.9547	-4.87274	1.10061e-06	2.87599e-05	4.92366	decreased in ARID1A mutant
MRS2	-0.659285	9.80795	-4.87262	1.10129e-06	2.87599e-05	4.92307	decreased in ARID1A mutant
PLK1	-0.659164	9.58281	-4.87172	1.10629e-06	2.88687e-05	4.91877	decreased in ARID1A mutant
NUP54	-0.658876	11.3456	-4.8696	1.11825e-06	2.91586e-05	4.90855	decreased in ARID1A mutant
LOC729510	-0.658738	8.85259	-4.86858	1.12405e-06	2.9288e-05	4.90362	decreased in ARID1A mutant
LOC642197	-0.658487	11.2461	-4.86672	1.13466e-06	2.95422e-05	4.8947	decreased in ARID1A mutant
LOC100134364	-0.658433	9.01651	-4.86632	1.13694e-06	2.95793e-05	4.89278	decreased in ARID1A mutant
PIGC	-0.658383	9.2775	-4.86595	1.13907e-06	2.96102e-05	4.89101	decreased in ARID1A mutant
BAG2	-0.658365	9.57331	-4.86582	1.13984e-06	2.96102e-05	4.89037	decreased in ARID1A mutant
SHPK	-0.658344	10.8671	-4.86567	1.14072e-06	2.96107e-05	4.88964	decreased in ARID1A mutant
SMCR5	-0.658214	8.56163	-4.86471	1.14626e-06	2.97323e-05	4.88502	decreased in ARID1A mutant
LILRB3	-0.657835	12.7085	-4.8619	1.16262e-06	3.01341e-05	4.87155	decreased in ARID1A mutant
ZNF816A	-0.657344	9.10084	-4.85827	1.18414e-06	3.06689e-05	4.85412	decreased in ARID1A mutant
SNORA13	-0.656962	7.86819	-4.85545	1.20113e-06	3.10856e-05	4.84058	decreased in ARID1A mutant
PYGB	0.656838	9.45258	4.85454	1.2067e-06	3.12063e-05	4.83619	increased in ARID1A mutant
CDC25B	0.656766	10.5681	4.854	1.20993e-06	3.12667e-05	4.83364	increased in ARID1A mutant
HS.143408	-0.656643	8.27857	-4.8531	1.21549e-06	3.13869e-05	4.82928	decreased in ARID1A mutant
LOC642897	-0.656561	9.69899	-4.85249	1.21922e-06	3.14596e-05	4.82637	decreased in ARID1A mutant
GTF3C3	-0.656513	10.8203	-4.85213	1.22142e-06	3.14881e-05	4.82466	decreased in ARID1A mutant
KIDINS220	0.656497	9.50417	4.85201	1.22214e-06	3.14881e-05	4.8241	increased in ARID1A mutant
LOC729484	-0.656327	9.75321	-4.85076	1.22991e-06	3.16648e-05	4.81807	decreased in ARID1A mutant
C6orf129	-0.656136	10.2505	-4.84935	1.23869e-06	3.18671e-05	4.81131	decreased in ARID1A mutant
PPIL3	-0.656084	10.5557	-4.84896	1.24111e-06	3.19057e-05	4.80945	decreased in ARID1A mutant
FLNB	0.656019	9.67085	4.84848	1.2441e-06	3.19586e-05	4.80717	increased in ARID1A mutant
ATP2A2	0.655494	10.1957	4.8446	1.26867e-06	3.25656e-05	4.78859	increased in ARID1A mutant
NOL11	-0.655054	12.3678	-4.84135	1.28962e-06	3.30788e-05	4.77302	decreased in ARID1A mutant
APITD1	-0.654946	9.63997	-4.84055	1.29478e-06	3.31868e-05	4.76922	decreased in ARID1A mutant
EFHA1	-0.654823	11.755	-4.83964	1.30072e-06	3.33141e-05	4.76488	decreased in ARID1A mutant
CCDC51	-0.65443	9.84027	-4.83674	1.31986e-06	3.37794e-05	4.75099	decreased in ARID1A mutant
MAN1A1	-0.654317	8.27916	-4.8359	1.32542e-06	3.38968e-05	4.747	decreased in ARID1A mutant
UBE2D4	-0.654261	9.91998	-4.83549	1.32821e-06	3.39428e-05	4.745	decreased in ARID1A mutant
PLAUR	0.654114	9.03159	4.8344	1.33548e-06	3.41036e-05	4.73981	increased in ARID1A mutant
ALS2CR14	-0.654069	8.88737	-4.83407	1.3377e-06	3.41351e-05	4.73823	decreased in ARID1A mutant
EPB49	0.653847	8.59132	4.83243	1.34879e-06	3.43714e-05	4.73039	increased in ARID1A mutant
TERF2IP	0.653844	9.65445	4.8324	1.34895e-06	3.43714e-05	4.73028	increased in ARID1A mutant
ATG7	-0.653821	9.43962	-4.83224	1.35009e-06	3.43751e-05	4.72948	decreased in ARID1A mutant
C1orf163	-0.653576	9.30602	-4.83043	1.36239e-06	3.46628e-05	4.72086	decreased in ARID1A mutant
HYLS1	-0.653511	9.84499	-4.82994	1.36573e-06	3.46974e-05	4.71853	decreased in ARID1A mutant
SFRS11	-0.65351	10.4034	-4.82994	1.36576e-06	3.46974e-05	4.71851	decreased in ARID1A mutant
COMMD1	-0.6534	11.1089	-4.82913	1.37132e-06	3.48132e-05	4.71465	decreased in ARID1A mutant
GPR162	0.653266	8.75514	4.82814	1.37816e-06	3.49486e-05	4.70992	increased in ARID1A mutant
LOC100132032	-0.653256	9.13946	-4.82806	1.37867e-06	3.49486e-05	4.70957	decreased in ARID1A mutant
ACTN1	0.652827	11.0178	4.82489	1.40078e-06	3.54831e-05	4.69445	increased in ARID1A mutant
SQSTM1	0.65266	12.9745	4.82366	1.4095e-06	3.56779e-05	4.68856	increased in ARID1A mutant
UTP6	-0.652526	11.0649	-4.82266	1.41653e-06	3.58296e-05	4.68383	decreased in ARID1A mutant
GIPC1	0.65224	10.4868	4.82055	1.4316e-06	3.61841e-05	4.67378	increased in ARID1A mutant
CKS1B	-0.652062	12.9357	-4.81924	1.44108e-06	3.63974e-05	4.66751	decreased in ARID1A mutant
R3HCC1	-0.652039	10.0355	-4.81906	1.44233e-06	3.64023e-05	4.66668	decreased in ARID1A mutant
H1F0	0.65188	12.6812	4.81789	1.45086e-06	3.65908e-05	4.66108	increased in ARID1A mutant
INTU	-0.651801	7.99718	-4.81731	1.4551e-06	3.66601e-05	4.65831	decreased in ARID1A mutant
COL6A1	0.651789	8.89404	4.81722	1.45573e-06	3.66601e-05	4.6579	increased in ARID1A mutant
EHBP1L1	0.651592	9.2752	4.81576	1.46638e-06	3.68933e-05	4.65097	increased in ARID1A mutant
AHSA2	-0.651579	8.31712	-4.81566	1.46712e-06	3.68933e-05	4.6505	decreased in ARID1A mutant
ERI1	-0.651264	10.142	-4.81334	1.48431e-06	3.72985e-05	4.63943	decreased in ARID1A mutant
SHCBP1	-0.650954	12.347	-4.81104	1.50144e-06	3.77017e-05	4.62853	decreased in ARID1A mutant
LOC100129960	0.650858	8.90006	4.81033	1.50678e-06	3.78082e-05	4.62516	increased in ARID1A mutant
IFIT1	0.650743	9.081	4.80949	1.51319e-06	3.79417e-05	4.62112	increased in ARID1A mutant
WBP2	0.65061	13.057	4.8085	1.52064e-06	3.81007e-05	4.61646	increased in ARID1A mutant
RAB5C	0.650489	9.6682	4.80761	1.52744e-06	3.82435e-05	4.61222	increased in ARID1A mutant
TRIB3	-0.650426	9.82162	-4.80715	1.53098e-06	3.83045e-05	4.61002	decreased in ARID1A mutant
KBTBD8	-0.650378	8.1797	-4.80679	1.53373e-06	3.83454e-05	4.60832	decreased in ARID1A mutant
LSM1	-0.650135	12.8741	-4.805	1.54755e-06	3.86631e-05	4.5998	decreased in ARID1A mutant
LOC729090	-0.650038	12.7707	-4.80428	1.55311e-06	3.8774e-05	4.59639	decreased in ARID1A mutant
POLD4	0.649797	8.01177	4.8025	1.567e-06	3.90926e-05	4.58794	increased in ARID1A mutant
RSL24D1	-0.649372	13.4953	-4.79935	1.59179e-06	3.96824e-05	4.57303	decreased in ARID1A mutant
C15orf57	-0.649255	9.71298	-4.79849	1.59864e-06	3.98243e-05	4.56895	decreased in ARID1A mutant
POFUT1	-0.64907	10.9626	-4.79713	1.60958e-06	4.00682e-05	4.56247	decreased in ARID1A mutant
LOC645236	-0.648863	9.15832	-4.7956	1.62192e-06	4.03462e-05	4.55522	decreased in ARID1A mutant
CHRNA5	-0.648788	10.0774	-4.79504	1.62644e-06	4.04032e-05	4.55258	decreased in ARID1A mutant
LOC100129243	-0.648786	10.6064	-4.79503	1.62654e-06	4.04032e-05	4.55252	decreased in ARID1A mutant
GRIPAP1	-0.648702	9.6985	-4.7944	1.63161e-06	4.04999e-05	4.54957	decreased in ARID1A mutant
LRRC14	-0.648616	8.95904	-4.79377	1.63677e-06	4.05989e-05	4.54657	decreased in ARID1A mutant
C3orf26	-0.648523	10.9962	-4.79308	1.64243e-06	4.07101e-05	4.54329	decreased in ARID1A mutant
SGSM2	-0.648377	9.97952	-4.792	1.65125e-06	4.08994e-05	4.5382	decreased in ARID1A mutant
SLC16A14	-0.64792	8.16099	-4.78863	1.67926e-06	4.15636e-05	4.52223	decreased in ARID1A mutant
FBXW9	-0.647848	8.76473	-4.78809	1.68375e-06	4.16449e-05	4.51969	decreased in ARID1A mutant
MAPKAPK3	-0.647825	11.6918	-4.78792	1.68515e-06	4.16497e-05	4.5189	decreased in ARID1A mutant
ASNSD1	-0.647788	11.3205	-4.78764	1.6875e-06	4.1678e-05	4.51758	decreased in ARID1A mutant
ARMC4	-0.64751	7.75757	-4.7856	1.7048e-06	4.206e-05	4.5079	decreased in ARID1A mutant
FAM54A	-0.647501	9.00607	-4.78553	1.7054e-06	4.206e-05	4.50756	decreased in ARID1A mutant
UROD	-0.647183	12.3619	-4.78318	1.72548e-06	4.25249e-05	4.49645	decreased in ARID1A mutant
HS.562875	-0.647131	8.98247	-4.7828	1.72874e-06	4.25749e-05	4.49466	decreased in ARID1A mutant
DOLK	0.647013	9.04177	4.78192	1.7363e-06	4.27308e-05	4.49051	increased in ARID1A mutant
RFX5	0.64694	9.57323	4.78138	1.74093e-06	4.28142e-05	4.48798	increased in ARID1A mutant
OLFM1	0.646471	7.98331	4.77792	1.7712e-06	4.35278e-05	4.47162	increased in ARID1A mutant
STAT1	0.646263	10.6492	4.77638	1.78483e-06	4.38316e-05	4.46434	increased in ARID1A mutant
MYL2	-0.646152	7.85678	-4.77556	1.79212e-06	4.39793e-05	4.46047	decreased in ARID1A mutant
GAS2L3	-0.646012	8.62944	-4.77453	1.80132e-06	4.41737e-05	4.45561	decreased in ARID1A mutant
PRR11	-0.645939	9.42801	-4.77398	1.80618e-06	4.42616e-05	4.45305	decreased in ARID1A mutant
SNORA76	-0.645871	8.81864	-4.77348	1.81071e-06	4.43411e-05	4.45067	decreased in ARID1A mutant
STAMBP	-0.645739	10.172	-4.7725	1.81949e-06	4.45248e-05	4.44608	decreased in ARID1A mutant
TRIB1	0.645689	12.6282	4.77214	1.82281e-06	4.45746e-05	4.44435	increased in ARID1A mutant
NUDT5	-0.645596	12.2417	-4.77145	1.82905e-06	4.46955e-05	4.4411	decreased in ARID1A mutant
HINT3	-0.645289	8.58447	-4.76918	1.84982e-06	4.5171e-05	4.43039	decreased in ARID1A mutant
SAMD4B	0.645243	8.29977	4.76884	1.85292e-06	4.5215e-05	4.42879	increased in ARID1A mutant
MAK16	-0.645143	10.8958	-4.7681	1.85972e-06	4.53488e-05	4.42532	decreased in ARID1A mutant
FAM188A	-0.645028	10.6786	-4.76725	1.86755e-06	4.55076e-05	4.42133	decreased in ARID1A mutant
ZNF383	-0.644974	8.16153	-4.76685	1.87127e-06	4.55662e-05	4.41944	decreased in ARID1A mutant
COX11	-0.644488	8.50315	-4.76326	1.90494e-06	4.63535e-05	4.40251	decreased in ARID1A mutant
C13orf37	-0.644337	10.7477	-4.76214	1.91549e-06	4.65774e-05	4.39727	decreased in ARID1A mutant
RNU6-1	-0.644287	11.9168	-4.76177	1.91901e-06	4.66304e-05	4.39553	decreased in ARID1A mutant
LOC729666	-0.64405	8.84457	-4.76002	1.93573e-06	4.70036e-05	4.38729	decreased in ARID1A mutant
LOC723972	0.644004	9.47262	4.75968	1.939e-06	4.70501e-05	4.38569	increased in ARID1A mutant
YRDC	-0.643874	11.9067	-4.75872	1.94825e-06	4.72414e-05	4.38117	decreased in ARID1A mutant
COPG	0.643721	9.90666	4.75759	1.95919e-06	4.74734e-05	4.37586	increased in ARID1A mutant
LOC728324	-0.643688	11.489	-4.75734	1.96157e-06	4.74936e-05	4.37471	decreased in ARID1A mutant
SLC25A33	-0.643671	9.07761	-4.75722	1.96277e-06	4.74936e-05	4.37413	decreased in ARID1A mutant
INPP4B	-0.642894	8.97894	-4.75148	2.01934e-06	4.88117e-05	4.34716	decreased in ARID1A mutant
TMEM199	-0.642884	9.77972	-4.75141	2.02007e-06	4.88117e-05	4.34682	decreased in ARID1A mutant
DMTF1	-0.642635	9.19825	-4.74956	2.03858e-06	4.92248e-05	4.33816	decreased in ARID1A mutant
CEP70	-0.64226	9.0692	-4.74679	2.06668e-06	4.98684e-05	4.32517	decreased in ARID1A mutant
C20orf27	-0.642169	10.9555	-4.74612	2.07354e-06	4.9999e-05	4.32203	decreased in ARID1A mutant
C19orf46	-0.642049	9.44786	-4.74523	2.0827e-06	5.01849e-05	4.31784	decreased in ARID1A mutant
NPLOC4	0.642025	9.61069	4.74505	2.08451e-06	5.01936e-05	4.31702	increased in ARID1A mutant
HNRNPU	-0.641639	9.99888	-4.74221	2.11404e-06	5.08692e-05	4.30367	decreased in ARID1A mutant
PLK4	-0.641571	10.151	-4.7417	2.11933e-06	5.09611e-05	4.3013	decreased in ARID1A mutant
SNORD3C	-0.641254	9.13463	-4.73936	2.14397e-06	5.15179e-05	4.29033	decreased in ARID1A mutant
WDR26	0.641148	8.78635	4.73857	2.15227e-06	5.1649e-05	4.28666	increased in ARID1A mutant
GTF2H2B	-0.641146	11.1408	-4.73856	2.15241e-06	5.1649e-05	4.2866	decreased in ARID1A mutant
SYTL3	-0.640802	10.5025	-4.73602	2.17957e-06	5.22645e-05	4.2747	decreased in ARID1A mutant
TIPRL	-0.640758	9.80115	-4.73569	2.18311e-06	5.23129e-05	4.27317	decreased in ARID1A mutant
LOC653147	-0.640686	11.9688	-4.73516	2.18886e-06	5.24145e-05	4.27067	decreased in ARID1A mutant
TM4SF18	-0.640651	8.01684	-4.7349	2.19165e-06	5.2445e-05	4.26946	decreased in ARID1A mutant
MOBKL1B	-0.640588	10.7625	-4.73444	2.19663e-06	5.25278e-05	4.26731	decreased in ARID1A mutant
RLF	-0.640477	9.3737	-4.73361	2.20556e-06	5.2705e-05	4.26346	decreased in ARID1A mutant
DSG2	-0.639564	11.6105	-4.72687	2.28012e-06	5.43902e-05	4.23192	decreased in ARID1A mutant
LOC392301	-0.639552	9.48781	-4.72677	2.28114e-06	5.43902e-05	4.23149	decreased in ARID1A mutant
SLC43A2	0.639545	8.36617	4.72672	2.28171e-06	5.43902e-05	4.23126	increased in ARID1A mutant
LPP	0.639537	10.2572	4.72667	2.28237e-06	5.43902e-05	4.23098	increased in ARID1A mutant
CEBPA	0.639404	8.65839	4.72568	2.29341e-06	5.46157e-05	4.2264	increased in ARID1A mutant
CD47	0.639351	9.07294	4.72529	2.29783e-06	5.46833e-05	4.22458	increased in ARID1A mutant
PLA2G4B	-0.638916	8.06207	-4.72208	2.33445e-06	5.55167e-05	4.20958	decreased in ARID1A mutant
TRIP13	-0.638719	11.193	-4.72062	2.35125e-06	5.58777e-05	4.20278	decreased in ARID1A mutant
ATP6V0A1	0.638405	10.4771	4.7183	2.37821e-06	5.64795e-05	4.19196	increased in ARID1A mutant
GSN	0.638282	7.84961	4.71739	2.38888e-06	5.66941e-05	4.18772	increased in ARID1A mutant
GTF2H1	-0.638038	8.64276	-4.71559	2.41013e-06	5.71592e-05	4.17932	decreased in ARID1A mutant
TTLL7	0.637963	8.1544	4.71504	2.41667e-06	5.72751e-05	4.17675	increased in ARID1A mutant
FXR2	0.637762	8.82031	4.71355	2.4344e-06	5.76558e-05	4.16981	increased in ARID1A mutant
TXNL1	-0.637548	11.6527	-4.71196	2.4534e-06	5.80659e-05	4.16244	decreased in ARID1A mutant
MGC26356	-0.637088	12.5079	-4.70857	2.49466e-06	5.90021e-05	4.14662	decreased in ARID1A mutant
CSF2RA	-0.636933	10.7329	-4.70742	2.5087e-06	5.92936e-05	4.1413	decreased in ARID1A mutant
SCO1	-0.63655	11.1174	-4.70459	2.5438e-06	6.00823e-05	4.12812	decreased in ARID1A mutant
THEX1	-0.636402	8.90136	-4.7035	2.55739e-06	6.0362e-05	4.12307	decreased in ARID1A mutant
SEPN1	0.636341	9.24182	4.70305	2.56307e-06	6.04549e-05	4.12096	increased in ARID1A mutant
ZNF434	-0.636311	9.45635	-4.70283	2.56586e-06	6.04619e-05	4.11993	decreased in ARID1A mutant
MELK	-0.6363	11.2285	-4.70275	2.56686e-06	6.04619e-05	4.11956	decreased in ARID1A mutant
RNFT1	0.636261	8.67936	4.70246	2.57049e-06	6.05063e-05	4.11822	increased in ARID1A mutant
RPL22	0.63618	11.8823	4.70185	2.57809e-06	6.06438e-05	4.11542	increased in ARID1A mutant
KIF2C	-0.636139	9.82986	-4.70156	2.58186e-06	6.06913e-05	4.11404	decreased in ARID1A mutant
PLA2G2D	-0.6361	8.33269	-4.70126	2.58559e-06	6.07378e-05	4.11267	decreased in ARID1A mutant
SNORD31	-0.63546	8.1574	-4.69654	2.64609e-06	6.21167e-05	4.09074	decreased in ARID1A mutant
HLA-B	0.635345	10.0232	4.69568	2.65716e-06	6.22937e-05	4.08678	increased in ARID1A mutant
C19orf53	-0.635344	11.8893	-4.69568	2.65723e-06	6.22937e-05	4.08675	decreased in ARID1A mutant
ANGPTL4	0.634916	8.50557	4.69252	2.69864e-06	6.32042e-05	4.07209	increased in ARID1A mutant
PALM	0.634905	8.88381	4.69244	2.69972e-06	6.32042e-05	4.07171	increased in ARID1A mutant
C1orf106	-0.63461	8.13224	-4.69026	2.72864e-06	6.38381e-05	4.06161	decreased in ARID1A mutant
TLE2	0.634084	8.65028	4.68636	2.78104e-06	6.50199e-05	4.04358	increased in ARID1A mutant
UCK2	-0.634043	9.88537	-4.68606	2.78514e-06	6.50718e-05	4.04218	decreased in ARID1A mutant
C4orf32	-0.63366	8.71764	-4.68323	2.82384e-06	6.59316e-05	4.0291	decreased in ARID1A mutant
C9orf114	-0.633614	9.44565	-4.68289	2.82854e-06	6.59968e-05	4.02752	decreased in ARID1A mutant
GJC1	-0.633411	12.7953	-4.68139	2.84937e-06	6.6438e-05	4.02056	decreased in ARID1A mutant
SLC16A6	0.633144	8.14743	4.67942	2.87695e-06	6.70357e-05	4.01143	increased in ARID1A mutant
EEF2K	-0.632904	9.29641	-4.67765	2.90186e-06	6.75708e-05	4.00326	decreased in ARID1A mutant
SHROOM3	-0.632754	8.41909	-4.67654	2.9176e-06	6.78917e-05	3.99813	decreased in ARID1A mutant
STAMBPL1	-0.632605	9.66837	-4.67544	2.93327e-06	6.82104e-05	3.99305	decreased in ARID1A mutant
NUDT12	-0.632507	8.37871	-4.67471	2.94373e-06	6.84077e-05	3.98968	decreased in ARID1A mutant
RPL23A	-0.632475	11.1644	-4.67447	2.9471e-06	6.84399e-05	3.9886	decreased in ARID1A mutant
IPO11	-0.632449	10.5503	-4.67428	2.94984e-06	6.84577e-05	3.98772	decreased in ARID1A mutant
TCN1	-0.632414	7.53189	-4.67402	2.95354e-06	6.84976e-05	3.98653	decreased in ARID1A mutant
MGC4677	-0.632155	10.2668	-4.67211	2.98128e-06	6.90945e-05	3.97767	decreased in ARID1A mutant
ZNF511	-0.632097	10.683	-4.67168	2.98741e-06	6.91904e-05	3.97572	decreased in ARID1A mutant
LPAR5	-0.632005	8.18158	-4.671	2.99735e-06	6.93741e-05	3.97257	decreased in ARID1A mutant
LOC730534	-0.63198	13.5548	-4.67081	3.00008e-06	6.93909e-05	3.97171	decreased in ARID1A mutant
PRKACB	0.631905	8.56549	4.67026	3.0082e-06	6.95323e-05	3.96915	increased in ARID1A mutant
STX11	0.631821	7.88189	4.66964	3.01726e-06	6.96951e-05	3.9663	increased in ARID1A mutant
CCDC34	-0.631707	10.5048	-4.6688	3.02963e-06	6.99342e-05	3.96242	decreased in ARID1A mutant
CSAG3B	-0.631291	8.38726	-4.66572	3.07539e-06	7.09432e-05	3.94821	decreased in ARID1A mutant
TNNT1	0.63117	9.50496	4.66483	3.08878e-06	7.12046e-05	3.94409	increased in ARID1A mutant
SNORD3A	-0.631122	10.4274	-4.66447	3.09408e-06	7.12793e-05	3.94247	decreased in ARID1A mutant
SNORD110	-0.63103	8.36562	-4.66379	3.10435e-06	7.14641e-05	3.93933	decreased in ARID1A mutant
NRAS	-0.631013	9.50147	-4.66367	3.10624e-06	7.14641e-05	3.93875	decreased in ARID1A mutant
SLC27A5	-0.630928	9.14329	-4.66304	3.11572e-06	7.16346e-05	3.93586	decreased in ARID1A mutant
ZNF83	-0.630785	8.35656	-4.66198	3.13177e-06	7.19558e-05	3.93099	decreased in ARID1A mutant
LOC100133328	-0.630238	11.4105	-4.65794	3.19392e-06	7.33351e-05	3.91237	decreased in ARID1A mutant
LOC731642	-0.629767	8.98701	-4.65446	3.24828e-06	7.45338e-05	3.89638	decreased in ARID1A mutant
LEAP2	-0.629665	7.86364	-4.65371	3.26018e-06	7.47572e-05	3.89292	decreased in ARID1A mutant
SETD4	-0.629505	8.64243	-4.65252	3.27904e-06	7.51399e-05	3.88745	decreased in ARID1A mutant
METAP1	-0.629483	12.5207	-4.65236	3.28154e-06	7.51475e-05	3.88673	decreased in ARID1A mutant
WDR79	-0.628658	8.77962	-4.64626	3.38005e-06	7.73522e-05	3.8587	decreased in ARID1A mutant
LOC400721	-0.628619	13.6471	-4.64598	3.38469e-06	7.74071e-05	3.8574	decreased in ARID1A mutant
PRKRIR	-0.628502	11.3122	-4.64511	3.39895e-06	7.76819e-05	3.85342	decreased in ARID1A mutant
SNORD30	-0.628454	8.09133	-4.64476	3.40479e-06	7.77464e-05	3.85179	decreased in ARID1A mutant
POLR2L	-0.628442	9.32088	-4.64467	3.40626e-06	7.77464e-05	3.85138	decreased in ARID1A mutant
CXADR	-0.628392	10.1878	-4.6443	3.41238e-06	7.78347e-05	3.84968	decreased in ARID1A mutant
ZFAND1	-0.627902	11.203	-4.64068	3.47268e-06	7.91579e-05	3.83309	decreased in ARID1A mutant
C20orf127	-0.627708	12.1501	-4.63924	3.49694e-06	7.96585e-05	3.82649	decreased in ARID1A mutant
C5orf13	-0.627129	7.873	-4.63497	3.56998e-06	8.12687e-05	3.80691	decreased in ARID1A mutant
SAMM50	-0.626869	11.2451	-4.63304	3.60333e-06	8.19741e-05	3.7981	decreased in ARID1A mutant
NSMCE2	-0.626838	9.97455	-4.63281	3.60731e-06	8.20107e-05	3.79706	decreased in ARID1A mutant
CCDC115	0.626501	9.3577	4.63032	3.65103e-06	8.29501e-05	3.78565	increased in ARID1A mutant
LOC651064	-0.626472	12.5451	-4.6301	3.65484e-06	8.29821e-05	3.78466	decreased in ARID1A mutant
ZNF85	-0.626128	7.60543	-4.62756	3.69992e-06	8.39505e-05	3.77305	decreased in ARID1A mutant
TBCE	-0.626046	10.2297	-4.62696	3.71071e-06	8.41403e-05	3.77029	decreased in ARID1A mutant
DCLRE1C	-0.625967	8.50549	-4.62637	3.72127e-06	8.43244e-05	3.7676	decreased in ARID1A mutant
AADAT	-0.625871	8.18336	-4.62566	3.73403e-06	8.45582e-05	3.76436	decreased in ARID1A mutant
PSMA1	-0.625804	11.9941	-4.62517	3.74288e-06	8.47032e-05	3.76211	decreased in ARID1A mutant
RPS6KA4	0.625785	10.3584	4.62503	3.74545e-06	8.4706e-05	3.76146	increased in ARID1A mutant
CENPJ	-0.624954	8.84055	-4.61889	3.858e-06	8.71944e-05	3.73342	decreased in ARID1A mutant
SRP72	-0.624675	11.2356	-4.61682	3.89659e-06	8.80089e-05	3.724	decreased in ARID1A mutant
LRRFIP1	-0.62465	11.0912	-4.61664	3.90001e-06	8.80288e-05	3.72317	decreased in ARID1A mutant
HS.538535	-0.624365	8.15455	-4.61453	3.93979e-06	8.88687e-05	3.71356	decreased in ARID1A mutant
C7orf36	-0.624303	10.2002	-4.61408	3.94841e-06	8.90051e-05	3.71149	decreased in ARID1A mutant
TMEM191A	-0.624039	8.69336	-4.61212	3.98578e-06	8.97891e-05	3.70257	decreased in ARID1A mutant
PAFAH1B1	0.623986	9.71837	4.61174	3.9932e-06	8.98977e-05	3.70081	increased in ARID1A mutant
PET112L	-0.62391	9.83947	-4.61117	4.00413e-06	9.00852e-05	3.69822	decreased in ARID1A mutant
ARMC1	-0.623796	11.2042	-4.61033	4.02038e-06	9.03919e-05	3.69439	decreased in ARID1A mutant
GLMN	-0.623742	9.62454	-4.60993	4.02807e-06	9.04778e-05	3.69257	decreased in ARID1A mutant
MLF1IP	-0.623732	8.98678	-4.60986	4.02943e-06	9.04778e-05	3.69226	decreased in ARID1A mutant
HMGCS1	-0.623399	10.689	-4.6074	4.07742e-06	9.14909e-05	3.68105	decreased in ARID1A mutant
ACADVL	0.623383	10.5094	4.60727	4.07983e-06	9.14909e-05	3.68049	increased in ARID1A mutant
IGF2R	0.623342	10.2697	4.60697	4.08577e-06	9.15571e-05	3.67911	increased in ARID1A mutant
RDBP	-0.623326	9.38144	-4.60685	4.08808e-06	9.15571e-05	3.67857	decreased in ARID1A mutant
MRPS11	-0.623067	10.606	-4.60494	4.12589e-06	9.23442e-05	3.66986	decreased in ARID1A mutant
PHB	-0.622886	12.1579	-4.60361	4.15238e-06	9.28769e-05	3.6638	decreased in ARID1A mutant
TNFRSF1A	0.622852	10.0686	4.60335	4.15739e-06	9.29289e-05	3.66266	increased in ARID1A mutant
MTERF	-0.622579	8.47224	-4.60134	4.19788e-06	9.37734e-05	3.65348	decreased in ARID1A mutant
LOC654350	-0.622555	12.0334	-4.60116	4.20153e-06	9.37943e-05	3.65266	decreased in ARID1A mutant
LOC728889	-0.62252	8.12414	-4.6009	4.20676e-06	9.38505e-05	3.65148	decreased in ARID1A mutant
LOC653226	-0.62235	12.7165	-4.59964	4.23216e-06	9.43566e-05	3.64578	decreased in ARID1A mutant
RNU4-2	-0.62229	8.95934	-4.5992	4.2412e-06	9.44939e-05	3.64376	decreased in ARID1A mutant
PRKAA1	-0.622273	9.83615	-4.59907	4.24379e-06	9.44939e-05	3.64318	decreased in ARID1A mutant
LOC100131139	-0.622176	8.53761	-4.59835	4.25844e-06	9.47376e-05	3.63992	decreased in ARID1A mutant
HS.202577	0.622158	9.64838	4.59822	4.26117e-06	9.47376e-05	3.63931	increased in ARID1A mutant
CYB5A	-0.622146	10.4435	-4.59813	4.26295e-06	9.47376e-05	3.63892	decreased in ARID1A mutant
APIP	-0.622053	10.4573	-4.59745	4.27693e-06	9.49874e-05	3.63582	decreased in ARID1A mutant
LOC646993	-0.62195	9.95176	-4.59668	4.29266e-06	9.52757e-05	3.63234	decreased in ARID1A mutant
ADAM19	-0.621649	8.38779	-4.59446	4.33874e-06	9.62365e-05	3.62224	decreased in ARID1A mutant
PFN2	-0.621551	11.2109	-4.59373	4.35384e-06	9.65097e-05	3.61895	decreased in ARID1A mutant
PRPS2	-0.621344	10.7415	-4.59221	4.38586e-06	9.71572e-05	3.61201	decreased in ARID1A mutant
USP14	0.621029	8.94086	4.58988	4.43497e-06	9.81822e-05	3.60147	increased in ARID1A mutant
LRRC57	-0.620744	8.96448	-4.58777	4.48e-06	9.91156e-05	3.59191	decreased in ARID1A mutant
CCNE2	-0.620725	9.60086	-4.58763	4.48302e-06	9.91192e-05	3.59127	decreased in ARID1A mutant
LOC100130624	-0.620547	11.3987	-4.58631	4.51139e-06	9.96826e-05	3.5853	decreased in ARID1A mutant
SNORA65	-0.620199	8.22375	-4.58374	4.56728e-06	0.000100853	3.57365	decreased in ARID1A mutant
CLDND2	-0.619951	8.20847	-4.58191	4.60742e-06	0.000101675	3.56536	decreased in ARID1A mutant
HSPBAP1	-0.619727	8.46526	-4.58025	4.64414e-06	0.00010242	3.55785	decreased in ARID1A mutant
HIST2H2AA4	0.619512	9.32095	4.57867	4.67945e-06	0.000103133	3.55068	increased in ARID1A mutant
MRPS33	-0.619491	11.3777	-4.57851	4.68298e-06	0.000103145	3.54997	decreased in ARID1A mutant
NDC80	-0.618985	10.3218	-4.57478	4.76731e-06	0.000104935	3.53308	decreased in ARID1A mutant
MRPL22	-0.618878	11.834	-4.57398	4.78536e-06	0.000105266	3.52951	decreased in ARID1A mutant
ZNF669	-0.618692	8.84978	-4.57261	4.81697e-06	0.000105867	3.52327	decreased in ARID1A mutant
KIAA1731	-0.618681	9.25269	-4.57253	4.81881e-06	0.000105867	3.52291	decreased in ARID1A mutant
PROM1	-0.618619	9.9606	-4.57207	4.82941e-06	0.000106032	3.52084	decreased in ARID1A mutant
XPC	0.618431	9.82033	4.57068	4.86153e-06	0.00010667	3.51456	increased in ARID1A mutant
HNRPDL	-0.618241	9.42062	-4.56928	4.89413e-06	0.000107317	3.50824	decreased in ARID1A mutant
PINX1	-0.6181	8.8425	-4.56823	4.91858e-06	0.000107785	3.50352	decreased in ARID1A mutant
PAPSS1	0.618057	11.011	4.56791	4.92604e-06	0.00010788	3.50209	increased in ARID1A mutant
PPP1R10	0.617982	9.31813	4.56736	4.9391e-06	0.000108098	3.49958	increased in ARID1A mutant
CHPF	0.61784	10.0152	4.56631	4.96386e-06	0.000108571	3.49485	increased in ARID1A mutant
CCNL1	-0.617624	9.05491	-4.56471	5.0018e-06	0.000109332	3.48765	decreased in ARID1A mutant
LOC284293	-0.617594	8.48947	-4.56449	5.007e-06	0.000109347	3.48667	decreased in ARID1A mutant
MGST2	-0.617584	10.6105	-4.56442	5.00882e-06	0.000109347	3.48632	decreased in ARID1A mutant
SF3A3	-0.617366	11.3701	-4.5628	5.04747e-06	0.000110121	3.47905	decreased in ARID1A mutant
TBC1D9B	0.617094	9.20144	4.5608	5.09594e-06	0.000111109	3.47001	increased in ARID1A mutant
MICB	-0.616996	10.0979	-4.56007	5.1137e-06	0.000111426	3.46672	decreased in ARID1A mutant
LOC91431	-0.616929	8.21899	-4.55957	5.12575e-06	0.000111618	3.46449	decreased in ARID1A mutant
PSMD3	-0.616901	9.28337	-4.55937	5.13073e-06	0.000111656	3.46357	decreased in ARID1A mutant
LRRCC1	-0.616617	8.65034	-4.55727	5.18224e-06	0.000112706	3.45412	decreased in ARID1A mutant
REPIN1	-0.616317	9.05684	-4.55505	5.23726e-06	0.000113831	3.44413	decreased in ARID1A mutant
HMG20B	0.616282	10.3836	4.5548	5.24361e-06	0.000113898	3.44298	increased in ARID1A mutant
RPP21	-0.615997	12.3171	-4.55269	5.29645e-06	0.000114974	3.4335	decreased in ARID1A mutant
LOC100131261	-0.615928	9.72763	-4.55218	5.3094e-06	0.000115182	3.43119	decreased in ARID1A mutant
LOC729964	-0.615877	11.3017	-4.5518	5.31884e-06	0.000115315	3.42951	decreased in ARID1A mutant
LOC649445	-0.615723	8.57313	-4.55067	5.34766e-06	0.000115867	3.4244	decreased in ARID1A mutant
SCRN1	0.61566	10.217	4.5502	5.35949e-06	0.000116051	3.42231	increased in ARID1A mutant
SLC25A28	-0.615507	10.5537	-4.54906	5.38852e-06	0.000116606	3.4172	decreased in ARID1A mutant
MOSC1	-0.615301	8.9163	-4.54755	5.42749e-06	0.000117376	3.41038	decreased in ARID1A mutant
HSPC157	-0.615026	8.86448	-4.54551	5.48022e-06	0.000118443	3.40124	decreased in ARID1A mutant
KLHL8	-0.614792	9.89815	-4.54378	5.5254e-06	0.000119345	3.39347	decreased in ARID1A mutant
ENO2	0.61476	9.33464	4.54354	5.53166e-06	0.000119405	3.3924	increased in ARID1A mutant
TMEM42	-0.614596	9.55647	-4.54234	5.56343e-06	0.000120016	3.38698	decreased in ARID1A mutant
RBM42	0.61447	10.4411	4.5414	5.58813e-06	0.000120474	3.38279	increased in ARID1A mutant
LOC401676	-0.61358	9.57729	-4.53482	5.76519e-06	0.000124214	3.35329	decreased in ARID1A mutant
PLCD3	0.613478	8.6432	4.53407	5.78567e-06	0.000124577	3.34994	increased in ARID1A mutant
C10orf119	-0.61341	8.93417	-4.53356	5.79964e-06	0.000124801	3.34766	decreased in ARID1A mutant
USP11	0.613242	8.94496	4.53232	5.83385e-06	0.000125459	3.3421	increased in ARID1A mutant
LOC645895	-0.612822	13.9916	-4.52922	5.9201e-06	0.000127234	3.32822	decreased in ARID1A mutant
TAF9L	-0.612712	9.14812	-4.52841	5.94283e-06	0.000127636	3.3246	decreased in ARID1A mutant
COG6	-0.612687	9.04056	-4.52822	5.94821e-06	0.000127636	3.32374	decreased in ARID1A mutant
TFB2M	-0.612679	11.5669	-4.52816	5.94985e-06	0.000127636	3.32348	decreased in ARID1A mutant
UBE2V2	-0.612622	11.1492	-4.52775	5.96159e-06	0.000127809	3.32162	decreased in ARID1A mutant
TSPAN6	-0.611765	9.66358	-4.52141	6.14285e-06	0.000131613	3.2933	decreased in ARID1A mutant
LOC729768	-0.611638	11.6168	-4.52047	6.1703e-06	0.000132047	3.28908	decreased in ARID1A mutant
C6orf66	-0.611635	10.5621	-4.52045	6.17076e-06	0.000132047	3.28901	decreased in ARID1A mutant
ECGF1	0.611535	10.3782	4.51971	6.19235e-06	0.000132427	3.28571	increased in ARID1A mutant
BSG	0.611502	10.5725	4.51947	6.1996e-06	0.000132501	3.2846	increased in ARID1A mutant
GLB1L2	0.611225	8.56937	4.51742	6.25972e-06	0.000133703	3.27548	increased in ARID1A mutant
LOC389293	-0.611143	10.376	-4.51682	6.27767e-06	0.000134004	3.27277	decreased in ARID1A mutant
MRPL19	-0.611028	11.4424	-4.51596	6.30303e-06	0.000134462	3.26896	decreased in ARID1A mutant
SELO	0.610914	8.54617	4.51512	6.32813e-06	0.000134914	3.26521	increased in ARID1A mutant
C14orf82	-0.610419	8.50918	-4.51146	6.43825e-06	0.000137177	3.2489	decreased in ARID1A mutant
COPS7A	-0.610379	11.8319	-4.51116	6.44728e-06	0.000137285	3.24757	decreased in ARID1A mutant
C6orf170	-0.610272	8.86968	-4.51038	6.47128e-06	0.000137712	3.24406	decreased in ARID1A mutant
DNAJA3	-0.610045	11.6468	-4.5087	6.52257e-06	0.000138718	3.2366	decreased in ARID1A mutant
LOC442442	-0.609975	8.73894	-4.50818	6.53854e-06	0.000138972	3.23429	decreased in ARID1A mutant
FAM46A	-0.609722	9.74071	-4.50631	6.5965e-06	0.000140118	3.22595	decreased in ARID1A mutant
MED6	-0.609484	12.0566	-4.50456	6.65121e-06	0.000141193	3.21814	decreased in ARID1A mutant
ZNF557	-0.60931	8.96054	-4.50326	6.69176e-06	0.000141967	3.21239	decreased in ARID1A mutant
VRK2	-0.609206	9.26514	-4.5025	6.71585e-06	0.000142339	3.209	decreased in ARID1A mutant
MC1R	0.609199	8.70743	4.50245	6.71752e-06	0.000142339	3.20876	increased in ARID1A mutant
C5orf21	-0.609169	9.77589	-4.50223	6.72451e-06	0.000142393	3.20778	decreased in ARID1A mutant
CDH3	-0.609153	9.78389	-4.50211	6.72829e-06	0.000142393	3.20725	decreased in ARID1A mutant
LOC653344	-0.608601	8.80721	-4.49802	6.85878e-06	0.000145066	3.1891	decreased in ARID1A mutant
EVI5	-0.608531	9.6998	-4.49751	6.87542e-06	0.000145329	3.18681	decreased in ARID1A mutant
SRPX2	-0.608386	7.72179	-4.49644	6.91005e-06	0.000145972	3.18206	decreased in ARID1A mutant
MRPL34	-0.607963	11.0447	-4.49331	7.01239e-06	0.000148043	3.16817	decreased in ARID1A mutant
CRB3	-0.607813	8.95382	-4.4922	7.04901e-06	0.000148678	3.16324	decreased in ARID1A mutant
MED7	-0.607805	9.633	-4.49214	7.05105e-06	0.000148678	3.16297	decreased in ARID1A mutant
FAM153B	-0.607617	8.54509	-4.49076	7.09708e-06	0.000149557	3.15682	decreased in ARID1A mutant
PATE3	-0.60742	9.09146	-4.4893	7.14579e-06	0.000150492	3.15036	decreased in ARID1A mutant
ASPM	-0.607323	10.3505	-4.48858	7.16998e-06	0.00015091	3.14717	decreased in ARID1A mutant
MPRIP	0.607186	8.78071	4.48757	7.20403e-06	0.000151534	3.14269	increased in ARID1A mutant
ELF3	-0.607138	9.26011	-4.48721	7.21616e-06	0.000151697	3.1411	decreased in ARID1A mutant
PRRG2	-0.607089	9.05557	-4.48685	7.22838e-06	0.000151815	3.1395	decreased in ARID1A mutant
SLC4A5	-0.60708	8.85305	-4.48679	7.23054e-06	0.000151815	3.13922	decreased in ARID1A mutant
FDFT1	-0.606996	12.3253	-4.48617	7.2516e-06	0.000152165	3.13647	decreased in ARID1A mutant
PIM3	0.606537	8.59456	4.48277	7.3681e-06	0.000154516	3.12141	increased in ARID1A mutant
FLJ10374	-0.606433	9.54833	-4.482	7.39466e-06	0.000154979	3.11801	decreased in ARID1A mutant
BIRC5	-0.60627	10.2195	-4.4808	7.43637e-06	0.000155759	3.1127	decreased in ARID1A mutant
CDK4	-0.606006	12.4538	-4.47885	7.50475e-06	0.000157096	3.10405	decreased in ARID1A mutant
UBLCP1	-0.605933	11.1027	-4.47831	7.52374e-06	0.000157398	3.10167	decreased in ARID1A mutant
POLR2J2	-0.605884	10.4896	-4.47794	7.53651e-06	0.00015757	3.10006	decreased in ARID1A mutant
NR4A2	0.605712	9.30085	4.47667	7.58159e-06	0.000158417	3.09443	increased in ARID1A mutant
PLA2G7	-0.605625	7.8675	-4.47603	7.60423e-06	0.000158794	3.09161	decreased in ARID1A mutant
ZNF69	-0.605398	11.0201	-4.47435	7.66434e-06	0.000159953	3.08417	decreased in ARID1A mutant
CPNE3	-0.605215	12.4786	-4.473	7.71295e-06	0.00016087	3.0782	decreased in ARID1A mutant
NDUFB9	-0.604745	13.546	-4.46953	7.83932e-06	0.000163407	3.06285	decreased in ARID1A mutant
TMEM99	-0.60463	10.8757	-4.46867	7.87058e-06	0.00016396	3.05909	decreased in ARID1A mutant
CBX3	-0.604548	10.6672	-4.46807	7.89291e-06	0.000164326	3.05642	decreased in ARID1A mutant
IGF2BP3	0.6045	10.8056	4.46772	7.90583e-06	0.000164496	3.05487	increased in ARID1A mutant
HS.564805	-0.604396	8.47123	-4.46695	7.93429e-06	0.00016495	3.05148	decreased in ARID1A mutant
DLAT	-0.604386	10.4725	-4.46687	7.93715e-06	0.00016495	3.05114	decreased in ARID1A mutant
OKL38	-0.603858	9.90871	-4.46297	8.0831e-06	0.000167882	3.03393	decreased in ARID1A mutant
C19orf51	-0.603837	10.7792	-4.46282	8.08879e-06	0.000167899	3.03326	decreased in ARID1A mutant
POLR1D	-0.603691	12.5364	-4.46174	8.12967e-06	0.000168647	3.0285	decreased in ARID1A mutant
PRR7	0.603461	8.86159	4.46004	8.19445e-06	0.000169889	3.02101	increased in ARID1A mutant
TSPAN9	0.603178	9.99748	4.45795	8.27484e-06	0.000171453	3.01179	increased in ARID1A mutant
NIT2	-0.602925	9.78945	-4.45608	8.34735e-06	0.000172852	3.00355	decreased in ARID1A mutant
BCAR3	0.602822	9.88187	4.45531	8.37703e-06	0.000173362	3.0002	increased in ARID1A mutant
SUV39H1	-0.602797	10.4602	-4.45513	8.38415e-06	0.000173406	2.9994	decreased in ARID1A mutant
NT5C2	-0.602746	10.7971	-4.45475	8.39895e-06	0.000173608	2.99773	decreased in ARID1A mutant
ZNF204	-0.602539	7.91335	-4.45322	8.45903e-06	0.000174746	2.991	decreased in ARID1A mutant
GBAS	-0.602352	10.6588	-4.45184	8.51357e-06	0.000175768	2.98493	decreased in ARID1A mutant
GART	-0.601636	10.1495	-4.44655	8.7261e-06	0.000180048	2.96165	decreased in ARID1A mutant
LOC100133840	-0.601471	8.1731	-4.44533	8.77574e-06	0.000180955	2.95629	decreased in ARID1A mutant
LSM6	-0.601455	10.7175	-4.44521	8.78054e-06	0.000180955	2.95578	decreased in ARID1A mutant
RSL1D1	-0.601426	11.8088	-4.445	8.78924e-06	0.000181027	2.95484	decreased in ARID1A mutant
RNASET2	-0.601282	10.6826	-4.44393	8.83296e-06	0.000181819	2.95016	decreased in ARID1A mutant
RINT1	-0.601142	9.20079	-4.4429	8.87544e-06	0.000182585	2.94563	decreased in ARID1A mutant
DPAGT1	-0.601032	9.08264	-4.44208	8.9092e-06	0.000183171	2.94204	decreased in ARID1A mutant
RQCD1	-0.600826	9.8282	-4.44056	8.97238e-06	0.00018436	2.93537	decreased in ARID1A mutant
CNIH4	-0.600679	12.5442	-4.43948	9.01776e-06	0.000185183	2.93061	decreased in ARID1A mutant
LOC441087	-0.600599	12.9902	-4.43889	9.04244e-06	0.000185579	2.92803	decreased in ARID1A mutant
LOC100130550	-0.600177	8.86388	-4.43576	9.1746e-06	0.00018818	2.91433	decreased in ARID1A mutant
FAM49B	-0.600123	11.123	-4.43537	9.19152e-06	0.000188415	2.91259	decreased in ARID1A mutant
PRPS1	-0.600008	11.4387	-4.43452	9.22794e-06	0.00018905	2.90886	decreased in ARID1A mutant
C21orf66	-0.598391	8.58585	-4.42256	9.75368e-06	0.000199702	2.85657	decreased in ARID1A mutant
MGC57346	-0.598319	9.39189	-4.42204	9.77749e-06	0.000200071	2.85427	decreased in ARID1A mutant
LOC729200	-0.598162	11.6675	-4.42088	9.83012e-06	0.00020103	2.8492	decreased in ARID1A mutant
LOC100133177	-0.597821	12.395	-4.41835	9.94553e-06	0.00020327	2.83818	decreased in ARID1A mutant
LOC644254	-0.597735	8.05407	-4.41772	9.97474e-06	0.000203746	2.83542	decreased in ARID1A mutant
UIMC1	-0.597471	9.87324	-4.41576	1.00654e-05	0.000205476	2.82688	decreased in ARID1A mutant
ABLIM2	0.597406	7.87986	4.41529	1.00875e-05	0.000205806	2.82481	increased in ARID1A mutant
CMIP	0.597371	9.34503	4.41503	1.00997e-05	0.000205934	2.82367	increased in ARID1A mutant
CHMP4A	-0.597288	9.94076	-4.41441	1.01284e-05	0.000206398	2.82099	decreased in ARID1A mutant
MGC12965	-0.597248	8.21878	-4.41412	1.01422e-05	0.000206527	2.81971	decreased in ARID1A mutant
NHLRC2	-0.597235	8.79434	-4.41402	1.01467e-05	0.000206527	2.81929	decreased in ARID1A mutant
VGF	0.597113	10.9316	4.41312	1.01892e-05	0.000207271	2.81534	increased in ARID1A mutant
BCL2L12	-0.596574	10.8253	-4.40914	1.03782e-05	0.00021099	2.79801	decreased in ARID1A mutant
BRCC3	-0.59641	8.47538	-4.40793	1.04366e-05	0.000212053	2.79271	decreased in ARID1A mutant
PSMA5	-0.596167	13.6848	-4.40613	1.05235e-05	0.000213694	2.78488	decreased in ARID1A mutant
SDHAF2	-0.595712	11.2527	-4.40277	1.06878e-05	0.000216903	2.77027	decreased in ARID1A mutant
MBTD1	-0.595647	8.79803	-4.40229	1.07114e-05	0.000217255	2.76819	decreased in ARID1A mutant
SC4MOL	-0.595606	10.7785	-4.40198	1.07265e-05	0.000217434	2.76686	decreased in ARID1A mutant
RNASEH2B	-0.595516	10.7943	-4.40132	1.07596e-05	0.000217976	2.76395	decreased in ARID1A mutant
SCARNA10	-0.595428	9.16011	-4.40067	1.07918e-05	0.0002185	2.76114	decreased in ARID1A mutant
VEZT	-0.595271	9.04767	-4.39951	1.08497e-05	0.000219545	2.75609	decreased in ARID1A mutant
NQO1	0.595179	12.5613	4.39883	1.08837e-05	0.000220085	2.75313	increased in ARID1A mutant
RNU6-15	-0.595164	11.954	-4.39872	1.08891e-05	0.000220085	2.75267	decreased in ARID1A mutant
THOC5	-0.594309	10.051	-4.3924	1.12107e-05	0.000226452	2.72522	decreased in ARID1A mutant
NIPAL1	-0.594198	8.40376	-4.39158	1.12532e-05	0.000227177	2.72165	decreased in ARID1A mutant
MYH9	0.594079	11.366	4.3907	1.12986e-05	0.000227962	2.71785	increased in ARID1A mutant
LOC729841	-0.593771	11.2187	-4.38842	1.14176e-05	0.000230228	2.70797	decreased in ARID1A mutant
MPHOSPH6	-0.593447	10.1629	-4.38603	1.15438e-05	0.000232638	2.6976	decreased in ARID1A mutant
UTP11L	-0.593225	11.5605	-4.38439	1.16312e-05	0.000234263	2.69048	decreased in ARID1A mutant
MYST1	-0.592926	8.79225	-4.38217	1.17501e-05	0.00023652	2.6809	decreased in ARID1A mutant
SLC45A1	0.592676	8.00539	4.38033	1.185e-05	0.000238391	2.67291	increased in ARID1A mutant
COQ5	-0.592545	11.6983	-4.37936	1.19027e-05	0.000239312	2.66873	decreased in ARID1A mutant
DUSP23	-0.592196	11.7812	-4.37678	1.20443e-05	0.00024202	2.65757	decreased in ARID1A mutant
NUDT18	0.592173	9.31246	4.37661	1.20539e-05	0.000242071	2.65683	increased in ARID1A mutant
MAT2B	-0.59212	11.0356	-4.37622	1.20755e-05	0.000242265	2.65514	decreased in ARID1A mutant
RWDD1	-0.592115	11.5383	-4.37618	1.20775e-05	0.000242265	2.65498	decreased in ARID1A mutant
POTEE	0.592042	8.25867	4.37564	1.21076e-05	0.000242727	2.65264	increased in ARID1A mutant
COX7B	-0.591926	13.4424	-4.37478	1.21552e-05	0.000243541	2.64893	decreased in ARID1A mutant
LOC439949	-0.591831	8.20744	-4.37408	1.21944e-05	0.000244092	2.6459	decreased in ARID1A mutant
LOC731777	0.591813	10.0504	4.37395	1.2202e-05	0.000244092	2.64532	increased in ARID1A mutant
CYP4F22	0.591808	8.14995	4.37391	1.22039e-05	0.000244092	2.64516	increased in ARID1A mutant
ATP5F1	-0.591585	13.1065	-4.37226	1.22964e-05	0.000245801	2.63804	decreased in ARID1A mutant
LOC389137	-0.591538	9.4345	-4.37192	1.23161e-05	0.000246053	2.63653	decreased in ARID1A mutant
C8orf59	-0.591498	13.4403	-4.37162	1.23326e-05	0.000246238	2.63528	decreased in ARID1A mutant
FLOT1	0.591434	10.1827	4.37115	1.23593e-05	0.00024663	2.63324	increased in ARID1A mutant
TMEM165	-0.591385	9.06052	-4.37079	1.23799e-05	0.000246898	2.63167	decreased in ARID1A mutant
LITAF	0.590905	11.5835	4.36724	1.25826e-05	0.000250655	2.61636	increased in ARID1A mutant
RXRA	0.590905	9.2577	4.36724	1.25827e-05	0.000250655	2.61634	increased in ARID1A mutant
MRPS12	-0.590494	11.4211	-4.3642	1.27586e-05	0.000254013	2.60326	decreased in ARID1A mutant
OR51I1	-0.590248	7.80013	-4.36238	1.28655e-05	0.000255993	2.59539	decreased in ARID1A mutant
ZFP37	-0.590157	8.06521	-4.36171	1.29051e-05	0.000256633	2.5925	decreased in ARID1A mutant
ZNF614	-0.590065	8.50212	-4.36103	1.29453e-05	0.000257285	2.58957	decreased in ARID1A mutant
EBNA1BP2	-0.589725	12.7995	-4.35852	1.30947e-05	0.000260079	2.57875	decreased in ARID1A mutant
TMEM14C	-0.589704	12.4581	-4.35836	1.31039e-05	0.000260079	2.57808	decreased in ARID1A mutant
ZBTB44	-0.589694	8.35701	-4.35829	1.31084e-05	0.000260079	2.57776	decreased in ARID1A mutant
TBP	-0.589084	9.59204	-4.35378	1.33811e-05	0.000265337	2.55836	decreased in ARID1A mutant
LOC441408	-0.588988	8.40056	-4.35307	1.34245e-05	0.000266045	2.55531	decreased in ARID1A mutant
ZNF410	-0.588969	10.2472	-4.35293	1.34328e-05	0.000266056	2.55473	decreased in ARID1A mutant
ARL5B	-0.588855	8.98147	-4.35209	1.34845e-05	0.000266929	2.5511	decreased in ARID1A mutant
XPO1	-0.588827	12.0479	-4.35188	1.34973e-05	0.000267029	2.55021	decreased in ARID1A mutant
CHPT1	-0.588659	9.02164	-4.35064	1.35739e-05	0.000268392	2.54487	decreased in ARID1A mutant
DGCR6	-0.588362	10.5544	-4.34844	1.37106e-05	0.00027094	2.53543	decreased in ARID1A mutant
JAG1	-0.588077	8.01642	-4.34634	1.38428e-05	0.000273396	2.52639	decreased in ARID1A mutant
CYB5R3	0.587502	12.2146	4.34209	1.41135e-05	0.000278582	2.50814	increased in ARID1A mutant
ARID3A	0.587428	8.64719	4.34154	1.41485e-05	0.000279115	2.5058	increased in ARID1A mutant
CUL1	-0.587401	10.2689	-4.34134	1.41615e-05	0.000279211	2.50494	decreased in ARID1A mutant
LOC202781	-0.587052	10.3187	-4.33877	1.43285e-05	0.000282343	2.49389	decreased in ARID1A mutant
GTF2IP1	0.586621	9.10682	4.33558	1.45379e-05	0.000286306	2.48022	increased in ARID1A mutant
ANAPC11	-0.586361	10.1622	-4.33365	1.46655e-05	0.000288656	2.47199	decreased in ARID1A mutant
IFI35	0.586298	9.33108	4.33319	1.46964e-05	0.000289098	2.47001	increased in ARID1A mutant
SSR4	-0.586165	12.4414	-4.33221	1.47623e-05	0.00029023	2.46579	decreased in ARID1A mutant
C16orf93	-0.58598	8.16017	-4.33084	1.48541e-05	0.000291869	2.45995	decreased in ARID1A mutant
GABPB2	-0.585952	11.9106	-4.33063	1.48684e-05	0.000291984	2.45905	decreased in ARID1A mutant
MAT2A	-0.585537	12.1183	-4.32757	1.50766e-05	0.000295904	2.44595	decreased in ARID1A mutant
ATF3	-0.585431	8.35856	-4.32679	1.51301e-05	0.000296787	2.44261	decreased in ARID1A mutant
CXorf57	-0.585313	9.44975	-4.32591	1.51901e-05	0.000297795	2.43888	decreased in ARID1A mutant
MGC12760	-0.585226	8.05634	-4.32527	1.52348e-05	0.000298346	2.43612	decreased in ARID1A mutant
SLC25A14	-0.585225	8.96429	-4.32526	1.52354e-05	0.000298346	2.43607	decreased in ARID1A mutant
C5orf34	-0.585046	8.55586	-4.32394	1.53268e-05	0.000299964	2.43045	decreased in ARID1A mutant
MRPL18	-0.584938	12.6201	-4.32314	1.53827e-05	0.000300835	2.42701	decreased in ARID1A mutant
HS.580797	-0.584916	9.19748	-4.32297	1.53941e-05	0.000300835	2.42632	decreased in ARID1A mutant
LOC441131	-0.584909	9.64614	-4.32293	1.53974e-05	0.000300835	2.42612	decreased in ARID1A mutant
LOC100130233	-0.58452	8.34983	-4.32005	1.55992e-05	0.000304553	2.41385	decreased in ARID1A mutant
SNAPIN	-0.584509	9.70388	-4.31997	1.56052e-05	0.000304553	2.41349	decreased in ARID1A mutant
HIST1H2AC	0.584479	8.30989	4.31975	1.56207e-05	0.000304607	2.41255	increased in ARID1A mutant
MLH1	-0.58447	8.31105	-4.31968	1.56256e-05	0.000304607	2.41226	decreased in ARID1A mutant
TOX2	0.584333	8.82079	4.31867	1.56975e-05	0.000305835	2.40794	increased in ARID1A mutant
LOC100129975	-0.584164	7.85965	-4.31742	1.57866e-05	0.000307399	2.4026	decreased in ARID1A mutant
NUPL2	-0.584137	9.42318	-4.31722	1.58009e-05	0.000307505	2.40175	decreased in ARID1A mutant
ESYT1	0.584041	11.1114	4.31651	1.58517e-05	0.00030832	2.39873	increased in ARID1A mutant
LOC646909	-0.583992	12.7739	-4.31615	1.58775e-05	0.000308649	2.39719	decreased in ARID1A mutant
NCOR2	0.583949	9.23026	4.31583	1.59006e-05	0.000308754	2.39583	increased in ARID1A mutant
MAPK12	0.583948	9.22464	4.31582	1.59008e-05	0.000308754	2.39581	increased in ARID1A mutant
NDFIP2	-0.583827	11.7678	-4.31493	1.59656e-05	0.000309837	2.39199	decreased in ARID1A mutant
MRPS31	-0.583708	10.9497	-4.31405	1.6029e-05	0.000310893	2.38826	decreased in ARID1A mutant
SLC2A8	-0.583645	9.41477	-4.31359	1.60628e-05	0.000311204	2.38627	decreased in ARID1A mutant
PIGL	-0.583645	8.27069	-4.31358	1.60629e-05	0.000311204	2.38626	decreased in ARID1A mutant
LMCD1	0.583489	8.47276	4.31243	1.61469e-05	0.000312656	2.38135	increased in ARID1A mutant
DUSP28	-0.583383	8.77003	-4.31165	1.62043e-05	0.000313592	2.37801	decreased in ARID1A mutant
SPCS3	-0.582815	9.9492	-4.30745	1.65149e-05	0.000319424	2.36013	decreased in ARID1A mutant
COPS5	-0.582678	12.5196	-4.30643	1.65907e-05	0.00032071	2.35582	decreased in ARID1A mutant
MFSD11	-0.582332	9.84027	-4.30388	1.67836e-05	0.000324258	2.34494	decreased in ARID1A mutant
CCDC56	-0.582161	10.8131	-4.30262	1.68794e-05	0.000325927	2.33958	decreased in ARID1A mutant
LOC653297	-0.582084	8.726	-4.30205	1.69228e-05	0.000326582	2.33716	decreased in ARID1A mutant
MED21	-0.581927	9.56335	-4.30088	1.7012e-05	0.00032812	2.33221	decreased in ARID1A mutant
GATAD2B	0.58179	8.22935	4.29987	1.70896e-05	0.000329434	2.32792	increased in ARID1A mutant
LRP5L	-0.581666	7.84473	-4.29895	1.71607e-05	0.00033062	2.32402	decreased in ARID1A mutant
CEP152	-0.581491	8.28095	-4.29766	1.7261e-05	0.000332368	2.31853	decreased in ARID1A mutant
COPG2	0.58142	9.23122	4.29714	1.73018e-05	0.000332968	2.31631	increased in ARID1A mutant
IL8	-0.5811	8.31887	-4.29477	1.74873e-05	0.000336352	2.30626	decreased in ARID1A mutant
SNORD68	-0.580993	9.4596	-4.29398	1.75498e-05	0.000337366	2.30291	decreased in ARID1A mutant
HS.489254	-0.580738	8.43248	-4.2921	1.76995e-05	0.000340054	2.29491	decreased in ARID1A mutant
FANCL	-0.580594	8.4641	-4.29103	1.77843e-05	0.000341494	2.29041	decreased in ARID1A mutant
GPS1	-0.580286	10.8708	-4.28876	1.79675e-05	0.000344821	2.28076	decreased in ARID1A mutant
C20orf46	-0.580226	8.40705	-4.28832	1.80033e-05	0.000345316	2.27889	decreased in ARID1A mutant
SIPA1L2	-0.579992	8.16395	-4.28658	1.81443e-05	0.000347827	2.27155	decreased in ARID1A mutant
ZNF679	-0.579871	8.95226	-4.28569	1.82175e-05	0.000349038	2.26776	decreased in ARID1A mutant
PYCR2	0.579656	10.5344	4.2841	1.83479e-05	0.000351316	2.26105	increased in ARID1A mutant
FBXO28	-0.579642	9.95999	-4.28399	1.83567e-05	0.000351316	2.26059	decreased in ARID1A mutant
LOC442270	-0.579561	12.1047	-4.2834	1.84062e-05	0.000352068	2.25806	decreased in ARID1A mutant
SLC2A6	0.579428	9.38941	4.28241	1.84876e-05	0.000353289	2.25391	increased in ARID1A mutant
LOC647104	-0.579423	9.1837	-4.28238	1.84905e-05	0.000353289	2.25376	decreased in ARID1A mutant
PARP4	-0.57914	11.4777	-4.28029	1.86652e-05	0.000356431	2.24491	decreased in ARID1A mutant
MAN2B2	0.579101	10.6702	4.28	1.86897e-05	0.000356701	2.24368	increased in ARID1A mutant
HS.475334	0.579039	9.42446	4.27954	1.87283e-05	0.000357241	2.24174	increased in ARID1A mutant
SH3BP4	0.578798	9.90539	4.27776	1.88786e-05	0.000359911	2.23421	increased in ARID1A mutant
ORC2L	-0.578731	9.75191	-4.27726	1.89205e-05	0.00036051	2.23213	decreased in ARID1A mutant
CTTN	0.578545	9.83205	4.27589	1.90375e-05	0.00036239	2.22632	increased in ARID1A mutant
ZNF320	-0.578541	8.27332	-4.27586	1.90401e-05	0.00036239	2.2262	decreased in ARID1A mutant
OSTC	-0.578511	12.9345	-4.27564	1.90591e-05	0.000362552	2.22526	decreased in ARID1A mutant
LOC647055	-0.578284	8.10542	-4.27396	1.92034e-05	0.000364903	2.21816	decreased in ARID1A mutant
MBNL1	0.578283	10.4693	4.27395	1.92037e-05	0.000364903	2.21814	increased in ARID1A mutant
C21orf51	-0.577646	8.9574	-4.26925	1.96133e-05	0.00037248	2.19829	decreased in ARID1A mutant
MBIP	-0.5776	9.43477	-4.26891	1.96432e-05	0.000372844	2.19685	decreased in ARID1A mutant
DNER	0.57747	7.7806	4.26795	1.9728e-05	0.000374247	2.1928	increased in ARID1A mutant
IER3IP1	-0.577446	10.7585	-4.26776	1.97442e-05	0.00037435	2.19203	decreased in ARID1A mutant
SLC25A23	0.577316	11.2411	4.2668	1.98294e-05	0.000375759	2.18798	increased in ARID1A mutant
B4GALT7	-0.577262	9.18948	-4.26641	1.98644e-05	0.000376217	2.18632	decreased in ARID1A mutant
NDUFA9	-0.57716	11.7824	-4.26565	1.99319e-05	0.000377289	2.18313	decreased in ARID1A mutant
LOC731542	-0.57685	12.7765	-4.26336	2.01375e-05	0.000380971	2.17347	decreased in ARID1A mutant
C18orf22	-0.57666	9.05894	-4.26196	2.02645e-05	0.000383165	2.16756	decreased in ARID1A mutant
FRG1	-0.57663	11.4661	-4.26173	2.02848e-05	0.000383339	2.16662	decreased in ARID1A mutant
LOC727761	-0.576546	10.4374	-4.26111	2.03412e-05	0.000384024	2.16401	decreased in ARID1A mutant
C9orf156	-0.576543	9.1332	-4.26109	2.03432e-05	0.000384024	2.16391	decreased in ARID1A mutant
MUTYH	-0.576407	8.5645	-4.26009	2.04343e-05	0.000385534	2.15971	decreased in ARID1A mutant
FOXN2	-0.576229	10.4791	-4.25877	2.05554e-05	0.000387607	2.15415	decreased in ARID1A mutant
TMC6	0.576157	9.39823	4.25824	2.0604e-05	0.000388311	2.15193	increased in ARID1A mutant
MED20	-0.57609	10.6563	-4.25775	2.06499e-05	0.000388964	2.14984	decreased in ARID1A mutant
ALG13	-0.576066	10.7752	-4.25757	2.06661e-05	0.000389059	2.1491	decreased in ARID1A mutant
ATPBD4	-0.576036	8.5346	-4.25735	2.06869e-05	0.000389237	2.14815	decreased in ARID1A mutant
LOC653093	-0.575694	8.07438	-4.25482	2.09217e-05	0.000393441	2.13754	decreased in ARID1A mutant
HS.371609	0.575667	9.50366	4.25462	2.09406e-05	0.000393584	2.13668	increased in ARID1A mutant
PEX11A	-0.575605	8.76688	-4.25416	2.09834e-05	0.000394173	2.13477	decreased in ARID1A mutant
C20orf45	-0.575549	10.7971	-4.25375	2.10224e-05	0.000394691	2.13302	decreased in ARID1A mutant
STAG3L3	-0.575464	8.2162	-4.25312	2.10815e-05	0.000395587	2.13038	decreased in ARID1A mutant
WDR51A	-0.57497	10.3877	-4.24947	2.14281e-05	0.000401873	2.11504	decreased in ARID1A mutant
UBXN6	0.574833	9.38184	4.24845	2.15253e-05	0.000403478	2.11078	increased in ARID1A mutant
HS.5724	0.574704	8.88317	4.2475	2.16165e-05	0.000404889	2.10681	increased in ARID1A mutant
MFSD3	-0.574694	10.0413	-4.24743	2.1624e-05	0.000404889	2.10648	decreased in ARID1A mutant
ABCA1	0.574514	7.9559	4.24609	2.17529e-05	0.000407082	2.10089	increased in ARID1A mutant
OXSM	-0.574424	9.35424	-4.24543	2.18175e-05	0.000408071	2.0981	decreased in ARID1A mutant
LOC728931	-0.574287	8.9344	-4.24442	2.19157e-05	0.000409685	2.09388	decreased in ARID1A mutant
NFXL1	-0.574236	9.59684	-4.24404	2.19527e-05	0.000410155	2.0923	decreased in ARID1A mutant
NUDCD2	-0.574078	10.2828	-4.24287	2.20678e-05	0.000412082	2.08738	decreased in ARID1A mutant
UBE2Q2	-0.57405	10.0159	-4.24267	2.20877e-05	0.000412233	2.08653	decreased in ARID1A mutant
HSPA4	-0.57381	11.3144	-4.24089	2.22632e-05	0.000415284	2.07909	decreased in ARID1A mutant
GSDMD	-0.573526	9.89927	-4.23879	2.24723e-05	0.000418958	2.0703	decreased in ARID1A mutant
FNBP4	-0.573479	9.28539	-4.23845	2.25071e-05	0.00041938	2.06884	decreased in ARID1A mutant
MDC1	-0.5732	10.1585	-4.23639	2.27146e-05	0.000423019	2.06021	decreased in ARID1A mutant
ADORA2B	-0.573085	11.1571	-4.23553	2.28009e-05	0.000424249	2.05665	decreased in ARID1A mutant
KIAA1333	-0.573079	8.47738	-4.23549	2.28051e-05	0.000424249	2.05647	decreased in ARID1A mutant
ASPSCR1	-0.572893	9.01834	-4.23412	2.29448e-05	0.000426618	2.05073	decreased in ARID1A mutant
LOC88523	-0.572655	8.62495	-4.23236	2.31253e-05	0.000429744	2.04336	decreased in ARID1A mutant
TMEM126A	-0.572366	11.592	-4.23022	2.33464e-05	0.00043362	2.03442	decreased in ARID1A mutant
C18orf21	-0.572324	10.4051	-4.22991	2.33783e-05	0.000433979	2.03314	decreased in ARID1A mutant
LOC727984	-0.572054	12.5965	-4.22792	2.35865e-05	0.00043761	2.0248	decreased in ARID1A mutant
RAD54L	-0.571928	8.79398	-4.22698	2.36846e-05	0.000439194	2.0209	decreased in ARID1A mutant
TBC1D2	0.571685	8.41541	4.22519	2.38739e-05	0.000442465	2.01342	increased in ARID1A mutant
GRPEL2	-0.571648	11.0308	-4.22492	2.39028e-05	0.000442612	2.01228	decreased in ARID1A mutant
ZBTB8A	-0.571643	9.11659	-4.22487	2.39074e-05	0.000442612	2.0121	decreased in ARID1A mutant
SAMD13	-0.571595	8.52508	-4.22452	2.39449e-05	0.00044307	2.01063	decreased in ARID1A mutant
POLG2	-0.571493	8.901	-4.22377	2.40251e-05	0.000444317	2.00748	decreased in ARID1A mutant
LOC100129282	-0.571453	8.16678	-4.22348	2.40562e-05	0.000444654	2.00627	decreased in ARID1A mutant
SPC25	-0.571329	9.66183	-4.22255	2.4155e-05	0.000446241	2.00241	decreased in ARID1A mutant
SNORD100	-0.570256	7.86376	-4.21463	2.50192e-05	0.00046196	1.96937	decreased in ARID1A mutant
COIL	-0.570091	10.8751	-4.21341	2.51547e-05	0.000464153	1.9643	decreased in ARID1A mutant
C17orf90	-0.570079	10.1711	-4.21332	2.51647e-05	0.000464153	1.96392	decreased in ARID1A mutant
PCCB	-0.569976	11.6453	-4.21255	2.52498e-05	0.000465474	1.96075	decreased in ARID1A mutant
TSEN2	-0.569912	9.89458	-4.21209	2.53024e-05	0.000466194	1.9588	decreased in ARID1A mutant
SNORD96B	-0.569719	8.06874	-4.21066	2.54626e-05	0.000468896	1.95286	decreased in ARID1A mutant
LOC100133649	-0.569619	13.8431	-4.20992	2.5546e-05	0.000470182	1.94979	decreased in ARID1A mutant
SMARCAD1	-0.569598	9.52004	-4.20976	2.55639e-05	0.000470262	1.94913	decreased in ARID1A mutant
C20orf177	-0.569573	9.44209	-4.20958	2.55846e-05	0.000470392	1.94837	decreased in ARID1A mutant
MTDH	-0.569462	11.7453	-4.20876	2.56777e-05	0.000471851	1.94496	decreased in ARID1A mutant
TBC1D7	-0.569446	9.99518	-4.20864	2.56912e-05	0.000471851	1.94447	decreased in ARID1A mutant
KDELC2	0.569399	9.88796	4.2083	2.57305e-05	0.000472321	1.94303	increased in ARID1A mutant
LGALS1	0.56922	14.043	4.20697	2.58814e-05	0.00047484	1.93753	increased in ARID1A mutant
CREB3L2	0.56918	9.90196	4.20668	2.59152e-05	0.000475209	1.93631	increased in ARID1A mutant
ASCC2	-0.569126	10.3317	-4.20627	2.59615e-05	0.000475804	1.93463	decreased in ARID1A mutant
PXN	0.568964	8.52132	4.20507	2.60996e-05	0.000478082	1.92965	increased in ARID1A mutant
NDUFS8	-0.568897	13.4654	-4.20459	2.61561e-05	0.000478623	1.92761	decreased in ARID1A mutant
METTL2B	-0.568897	8.166	-4.20458	2.61568e-05	0.000478623	1.92759	decreased in ARID1A mutant
C12orf26	-0.568866	9.18023	-4.20435	2.6183e-05	0.000478851	1.92665	decreased in ARID1A mutant
PMM2	-0.568601	9.49619	-4.2024	2.64103e-05	0.000482752	1.91853	decreased in ARID1A mutant
CDC16	-0.568564	10.8144	-4.20212	2.64429e-05	0.000483092	1.91737	decreased in ARID1A mutant
LOC727803	-0.568484	11.946	-4.20153	2.65115e-05	0.00048409	1.91493	decreased in ARID1A mutant
CXXC1	-0.568433	10.2357	-4.20116	2.65555e-05	0.000484638	1.91338	decreased in ARID1A mutant
LOXL4	0.568345	8.17843	4.2005	2.66324e-05	0.000485784	1.91066	increased in ARID1A mutant
SLC22A18AS	0.568121	8.73609	4.19885	2.68275e-05	0.000489086	1.9038	increased in ARID1A mutant
MED18	-0.568053	7.89397	-4.19834	2.68874e-05	0.00048992	1.90171	decreased in ARID1A mutant
ZNF562	-0.567927	9.38695	-4.19741	2.69982e-05	0.000491679	1.89784	decreased in ARID1A mutant
MPHOSPH9	-0.567697	8.53084	-4.19571	2.72017e-05	0.000495125	1.89079	decreased in ARID1A mutant
LSM7	-0.567093	12.0359	-4.19125	2.77421e-05	0.000504697	1.87231	decreased in ARID1A mutant
OSTCL	-0.566732	11.0541	-4.18858	2.80704e-05	0.0005104	1.86126	decreased in ARID1A mutant
RP11-529I10.4	-0.566572	10.2388	-4.1874	2.82167e-05	0.000512791	1.85638	decreased in ARID1A mutant
C11orf63	-0.566322	8.26311	-4.18555	2.84477e-05	0.000516718	1.84872	decreased in ARID1A mutant
PARP3	0.566288	9.0827	4.1853	2.84789e-05	0.000516927	1.84769	increased in ARID1A mutant
SERINC2	-0.566277	8.82874	-4.18522	2.84891e-05	0.000516927	1.84735	decreased in ARID1A mutant
PSCD1	0.566188	9.45276	4.18456	2.85715e-05	0.00051815	1.84464	increased in ARID1A mutant
FAM10A7	0.565927	9.23203	4.18263	2.88154e-05	0.0005223	1.83665	increased in ARID1A mutant
NPEPPS	0.565904	9.64851	4.18246	2.88372e-05	0.000522421	1.83595	increased in ARID1A mutant
SH3KBP1	-0.565758	10.1963	-4.18139	2.89738e-05	0.000524621	1.83151	decreased in ARID1A mutant
LOC100129685	-0.565717	13.6172	-4.18108	2.90124e-05	0.000525045	1.83026	decreased in ARID1A mutant
C12orf45	-0.565591	9.49194	-4.18015	2.91321e-05	0.000526936	1.82639	decreased in ARID1A mutant
PPL	0.565363	8.30463	4.17846	2.93487e-05	0.000530576	1.81943	increased in ARID1A mutant
C2orf63	-0.565274	7.91109	-4.1778	2.94338e-05	0.000531837	1.81671	decreased in ARID1A mutant
LOC644590	0.56517	8.18436	4.17704	2.95333e-05	0.000533356	1.81355	increased in ARID1A mutant
LOC440145	-0.564867	9.46844	-4.1748	2.98247e-05	0.000538339	1.80432	decreased in ARID1A mutant
SPTLC1	-0.564592	10.9324	-4.17277	3.00923e-05	0.000542886	1.79594	decreased in ARID1A mutant
CDC42EP5	0.564463	7.79197	4.17182	3.02183e-05	0.000544873	1.79202	increased in ARID1A mutant
RAB25	-0.564309	10.9584	-4.17068	3.03695e-05	0.000547316	1.78733	decreased in ARID1A mutant
RBBP4	-0.564208	9.70889	-4.16993	3.04696e-05	0.000548834	1.78424	decreased in ARID1A mutant
C6orf182	-0.563776	8.31557	-4.16674	3.08989e-05	0.000556277	1.7711	decreased in ARID1A mutant
DGCR6L	-0.563699	10.4942	-4.16617	3.09765e-05	0.000557384	1.76875	decreased in ARID1A mutant
SRP9	-0.56364	12.4564	-4.16573	3.1036e-05	0.000558165	1.76695	decreased in ARID1A mutant
NDUFB5	-0.563603	13.2541	-4.16546	3.1073e-05	0.000558539	1.76583	decreased in ARID1A mutant
LOC650518	-0.563094	13.5435	-4.16169	3.15899e-05	0.000567536	1.75034	decreased in ARID1A mutant
CHCHD9	-0.562898	12.9074	-4.16025	3.17901e-05	0.000570836	1.74441	decreased in ARID1A mutant
NDUFAF2	-0.56277	11.339	-4.1593	3.19221e-05	0.00057291	1.74052	decreased in ARID1A mutant
HLA-G	0.562693	9.22423	4.15873	3.20017e-05	0.00057404	1.73818	increased in ARID1A mutant
SGOL1	-0.562455	9.14184	-4.15697	3.2249e-05	0.000578177	1.73096	decreased in ARID1A mutant
BCORL1	0.562259	8.37814	4.15552	3.24548e-05	0.000581564	1.72499	increased in ARID1A mutant
RAB3IP	-0.562237	9.92741	-4.15536	3.24771e-05	0.000581663	1.72434	decreased in ARID1A mutant
LGALS3	0.562118	11.8572	4.15448	3.26031e-05	0.000583617	1.72071	increased in ARID1A mutant
LOC143543	-0.562044	10.0061	-4.15394	3.26804e-05	0.000584698	1.71848	decreased in ARID1A mutant
STOM	-0.561973	9.29823	-4.15341	3.27558e-05	0.000585746	1.71632	decreased in ARID1A mutant
POLR3E	-0.561933	9.09571	-4.15312	3.27977e-05	0.000586191	1.71512	decreased in ARID1A mutant
AOF2	-0.561851	11.4788	-4.15251	3.28854e-05	0.000587455	1.71262	decreased in ARID1A mutant
SNORA16A	-0.561832	8.02388	-4.15237	3.29055e-05	0.000587511	1.71204	decreased in ARID1A mutant
LOC146053	-0.561765	8.61631	-4.15187	3.2977e-05	0.000588484	1.71	decreased in ARID1A mutant
LOC644816	-0.561666	9.40457	-4.15114	3.30827e-05	0.000590066	1.707	decreased in ARID1A mutant
LOC644928	-0.561637	13.4282	-4.15092	3.31137e-05	0.000590314	1.70612	decreased in ARID1A mutant
POPDC3	-0.561534	8.33864	-4.15017	3.32232e-05	0.000591961	1.70302	decreased in ARID1A mutant
GSTT2B	0.561255	8.27978	4.1481	3.3524e-05	0.000597014	1.69456	increased in ARID1A mutant
M160	-0.561159	11.0874	-4.14739	3.36285e-05	0.000598567	1.69164	decreased in ARID1A mutant
C19orf22	0.560923	10.4875	4.14565	3.38851e-05	0.000602824	1.68451	increased in ARID1A mutant
SNORD35A	-0.560878	8.00133	-4.14531	3.39347e-05	0.000603396	1.68314	decreased in ARID1A mutant
PXMP3	-0.560849	10.0901	-4.14511	3.39657e-05	0.000603637	1.68228	decreased in ARID1A mutant
COMTD1	-0.560692	9.04365	-4.14394	3.41385e-05	0.000606113	1.67752	decreased in ARID1A mutant
HS.291319	0.560691	8.53357	4.14393	3.414e-05	0.000606113	1.67748	increased in ARID1A mutant
C6orf57	-0.560494	8.85286	-4.14248	3.43567e-05	0.000609647	1.67154	decreased in ARID1A mutant
PTPRF	0.56026	11.0587	4.14075	3.46172e-05	0.000613953	1.66445	increased in ARID1A mutant
PSMA6	-0.560241	13.3972	-4.14061	3.46389e-05	0.000614025	1.66386	decreased in ARID1A mutant
CXorf38	-0.560171	9.24492	-4.14009	3.47164e-05	0.000615082	1.66177	decreased in ARID1A mutant
C3orf75	-0.560013	9.57106	-4.13893	3.48937e-05	0.000617907	1.65699	decreased in ARID1A mutant
HNRNPC	-0.559431	10.959	-4.13462	3.55535e-05	0.00062927	1.63941	decreased in ARID1A mutant
PDIK1L	-0.559134	8.51262	-4.13243	3.58952e-05	0.000634992	1.63044	decreased in ARID1A mutant
ARHGEF2	0.558913	10.5141	4.13079	3.61515e-05	0.0006392	1.62377	increased in ARID1A mutant
TCEB3	-0.558763	8.93126	-4.12969	3.63259e-05	0.000641955	1.61925	decreased in ARID1A mutant
MXRA7	0.55873	8.94701	4.12944	3.63648e-05	0.000642315	1.61825	increased in ARID1A mutant
EFR3A	0.55851	11.756	4.12781	3.66228e-05	0.000646542	1.61162	increased in ARID1A mutant
MAP1S	0.558339	9.10188	4.12655	3.68239e-05	0.00064976	1.60648	increased in ARID1A mutant
C15orf21	-0.558322	8.40667	-4.12643	3.68444e-05	0.000649791	1.60596	decreased in ARID1A mutant
MGC87042	-0.558158	11.1827	-4.12522	3.70388e-05	0.000652888	1.60102	decreased in ARID1A mutant
ZBTB25	-0.558132	8.22228	-4.12502	3.707e-05	0.000653104	1.60023	decreased in ARID1A mutant
PTPLB	-0.55797	11.7894	-4.12382	3.72636e-05	0.00065618	1.59535	decreased in ARID1A mutant
BIRC3	-0.557368	8.993	-4.11937	3.79903e-05	0.000668637	1.57723	decreased in ARID1A mutant
LIN9	-0.557297	8.65948	-4.11885	3.80762e-05	0.000669808	1.57511	decreased in ARID1A mutant
2007-09-01	-0.556992	10.3036	-4.1166	3.84509e-05	0.000676056	1.56593	decreased in ARID1A mutant
PRRG4	-0.556889	8.781	-4.11583	3.85784e-05	0.000677953	1.56283	decreased in ARID1A mutant
MAP2K1IP1	-0.556732	10.5279	-4.11467	3.87729e-05	0.000681025	1.55811	decreased in ARID1A mutant
C1orf115	0.556658	8.85137	4.11413	3.88643e-05	0.000681875	1.5559	increased in ARID1A mutant
LOC729776	-0.556657	9.00031	-4.11412	3.88665e-05	0.000681875	1.55585	decreased in ARID1A mutant
LOC728643	0.556645	12.177	4.11403	3.88804e-05	0.000681875	1.55551	increased in ARID1A mutant
GSTO2	-0.556603	12.0131	-4.11372	3.8933e-05	0.000682451	1.55425	decreased in ARID1A mutant
IMP4	-0.556441	12.2186	-4.11252	3.91356e-05	0.000685223	1.54938	decreased in ARID1A mutant
TFPI	-0.556432	8.80754	-4.11246	3.91471e-05	0.000685223	1.5491	decreased in ARID1A mutant
FCAR	-0.556429	8.91708	-4.11244	3.91505e-05	0.000685223	1.54902	decreased in ARID1A mutant
MMP7	-0.556386	7.93288	-4.11212	3.92047e-05	0.000685824	1.54772	decreased in ARID1A mutant
RAB9A	-0.556084	10.9226	-4.10989	3.95854e-05	0.000691833	1.53866	decreased in ARID1A mutant
LSM4	-0.556082	12.1297	-4.10987	3.95881e-05	0.000691833	1.5386	decreased in ARID1A mutant
RPS6KB2	-0.555996	10.2597	-4.10923	3.96978e-05	0.000693398	1.536	decreased in ARID1A mutant
RPF2	-0.555376	12.4356	-4.10465	4.04928e-05	0.000706928	1.51741	decreased in ARID1A mutant
NAT9	-0.555355	9.35168	-4.1045	4.05191e-05	0.000707031	1.5168	decreased in ARID1A mutant
CHST15	0.555115	9.91728	4.10272	4.08318e-05	0.000712057	1.5096	increased in ARID1A mutant
ANAPC4	-0.555102	10.033	-4.10263	4.08483e-05	0.000712057	1.50922	decreased in ARID1A mutant
PIGU	-0.555012	9.8127	-4.10197	4.09655e-05	0.000713154	1.50653	decreased in ARID1A mutant
RNASEH2A	-0.555009	10.33	-4.10194	4.09704e-05	0.000713154	1.50642	decreased in ARID1A mutant
MTBP	-0.555007	8.80165	-4.10192	4.09731e-05	0.000713154	1.50636	decreased in ARID1A mutant
ANKMY2	-0.554424	10.364	-4.09762	4.17423e-05	0.000726178	1.48892	decreased in ARID1A mutant
POLR2J3	-0.554331	10.765	-4.09693	4.18662e-05	0.000727967	1.48614	decreased in ARID1A mutant
LOC643431	0.554307	9.7754	4.09675	4.18983e-05	0.000728159	1.48543	increased in ARID1A mutant
NAT5	-0.554014	11.8618	-4.09459	4.22923e-05	0.000734637	1.47665	decreased in ARID1A mutant
POLQ	-0.553963	8.87043	-4.09421	4.23612e-05	0.000735464	1.47513	decreased in ARID1A mutant
PPDPF	0.553945	8.76701	4.09408	4.23854e-05	0.000735516	1.47459	increased in ARID1A mutant
CST6	0.553901	11.3261	4.09375	4.24446e-05	0.000736175	1.47328	increased in ARID1A mutant
PIGF	-0.553802	10.0313	-4.09302	4.25791e-05	0.000738137	1.47032	decreased in ARID1A mutant
SPATA20	0.553764	9.17182	4.09274	4.26305e-05	0.000738658	1.46919	increased in ARID1A mutant
GPR56	-0.553621	9.17028	-4.09168	4.28256e-05	0.000741667	1.46491	decreased in ARID1A mutant
[truncated: 32,604 more rows]
